# Supplementary material for: Deletion of all three MAP kinase genes results in severe defects in stress responses and pathogenesis in Fusarium graminearum
Source: Stress Biol. 2022 Jan 17;2(1):6. doi: 10.1007/s44154-021-00025-y (PMC10441923; doi:10.1007/s44154-021-00025-y)
Supplement: Supplementary file 7 — Additional file 7: Table S1. Primers used in this study. [file 44154_2021_25_MOESM7_ESM.xlsx]

## Sheet: Sheet1
Table S1. Primers used in this study.
Primer name	sequence(5'-3')
HOG1-1F	ACTCCCTTGGGTTCAGGCTTAT
HOG1-2R	CAGATACGGCAGAGAAATCGCAACCTCGCAGAACGAGGAACAGGACA
HOG1-3F	GTTTAGATTCCAAGTGTCTACTGCTGGCTGTCAAGTCGCTACCCAAGC
HOG1-4R	GGTGGGATAGATCATGGGCG
HOG1-5F	TCGATAACTGACCCGTCCCTC
HOG1-6R	GTTCTCACTGGCGATGGTGT
HOG1-7F	GGTATGATGGCGTCAAGGTGC
HOG1-8R	TCGTGCATCATACTTCCTCCCA
MGV1-1F	TCACGGTATGGAGAACCAACAAC
MGV1-2R	CAGATACGGCAGAGAAATCGCAACCTCGTATGGAGGCAAAGGCAGGT
MGV1-3F	GTTTAGATTCCAAGTGTCTACTGCTGGCATGAAAGATACACCCAAGGCACT
MGV1-4R	ACGGAGCAAAGCCAACGAAT
MGV1-5F	CGGTATCGTCTGGTGAGTTTGC
MGV1-6R	CAGCCAGAATACAACCAACAGACC
MGV1-7F	GAGACAAGGATGTGGACGAGTT
MGV1-8R	ACGGAGCAAAGCCAACGAAT
GPMK1-5F	CAGTTCCGCCATTCACAAGC
GPMK1-6R	AACAGGGTTGAATGCGAGGAGC
GPMK1-7F	TGCTGTATCCGTAGATGGGAGGTA
GPMK1-8R	CTTGGTTGGAGATGTAGGGAGC
H850	TTCCTCCCTTTATTTCAGATTCAA
H852	ATGTTGGCGACCTCGTATTGG
H855/F(8R)	GTCGATGCGACGCAATCGT
H856/R(7F)	GCTGATCTGACCAGTTGC
G856-F	GAATGGTCAAATCAAACTGCTAGATAT
G855-R	TGTTGGGTTTGAGCTAGGTGGG
EN-F	GGAAGGGACTGGCTGCTATTGG
GE-R	CAGTCGATGAATCCAGAAAAGCG
G850	GAGCGGCGATACCGTAAAGCAC
G852	TCGGCTATGACTGGGCACAACA
