# Supplementary material for: Deletion of all three MAP kinase genes results in severe defects in stress responses and pathogenesis in Fusarium graminearum
Source: Stress Biol. 2022 Jan 17;2(1):6. doi: 10.1007/s44154-021-00025-y (PMC10441923; doi:10.1007/s44154-021-00025-y)
Supplement: Supplementary file 8 — Additional file 8: Table S2. Profiles of the differentially expressed genes in the wild type and Gpmk1 mgv1 Fghog1 triple mutant. [file 44154_2021_25_MOESM8_ESM.xlsx]

## Sheet: sheet1
Table S2. Profiles of the differentially expressed genes in the wild type and Gpmk1 mgv1 Fghog1 triple mutant
Gene ID	log2 Fold_Change	Description	Type
FGRRES_13952	-15.0154	hypothetical protein	down
FGRRES_08081	-14.8582	2og-fe oxygenase family protein	down
FGRRES_12214	-14.5827	hypothetical protein	down
FGRRES_04805	-14.565	hypothetical protein	down
FGRRES_00016_M	-14.4653	hypothetical protein	down
FGRRES_03445	-13.8838	hypothetical protein	down
FGRRES_10677	-13.7073	peroxisomal amine oxidase (copper-containing)	down
FGRRES_00062	-13.4212	killer kp4 smk- core	down
FGRRES_02327	-13.3311	dimethylaniline monooxygenase 3	down
FGRRES_07988	-13.23	hypothetical protein	down
FGRRES_08210	-13.1849	hypothetical protein	down
FGRRES_02114	-13.0115	cytochrome p450 7b1	down
FGRRES_08079	-12.934	benzoate 4-monooxygenase	down
FGRRES_10313	-12.8951	cmgc mapk erk1 protein kinase	down
FGRRES_17532	-12.7448	hypothetical protein	down
FGRRES_17549	-12.6775	calcium-independent phospholipase a2	down
FGRRES_03932	-12.5916	hypothetical protein	down
FGRRES_01695_M	-12.5627	hypothetical protein	down
FGRRES_02328	-12.4943	conidial pigment biosynthesis oxidase arb2 brown2	down
FGRRES_07564	-12.4941	multidrug resistant protein	down
FGRRES_04434	-12.3514	l-ascorbate peroxidase peroxisomal	down
FGRRES_08083	-12.2218	glutamate decarboxylase	down
FGRRES_06550_M	-12.0936	chitin synthase	down
FGRRES_11505	-12.073	hypothetical protein	down
FGRRES_17531	-11.9532	hypothetical protein	down
FGRRES_03934_M	-11.8886	sugar transporter	down
FGRRES_04527	-11.8734	carboxypeptidase d	down
FGRRES_00061	-11.6027	killer kp4	down
FGRRES_09072	-11.5746	hypothetical protein	down
FGRRES_08114_M	-11.5036	5-methylthioadenosine s-adenosylhomocysteine deaminase	down
FGRRES_12376	-11.4602	rna-binding domain-containing protein	down
FGRRES_07587	-11.4329	sugar transporter stl1	down
FGRRES_16280	-11.3833	hypothetical protein	down
FGRRES_16869	-11.3618	hypothetical protein	down
FGRRES_07807	-11.3381	hypothetical protein	down
FGRRES_01766	-11.2788	branched-chain-amino-acid aminotransferase	down
FGRRES_08082	-11.261	gnat family n- protein	down
FGRRES_10636	-11.2587	hypothetical protein	down
FGRRES_08085	-11.2472	hypothetical protein	down
FGRRES_06464	-11.223	sugar transporter	down
FGRRES_08077	-11.1962	aldolase-type tim barrel	down
FGRRES_03914	-11.1875	protein ycac	down
FGRRES_02115	-11.1669	hypothetical protein	down
FGRRES_04824	-11.0776	hypothetical protein	down
FGRRES_17393	-11.05	hypothetical protein	down
FGRRES_03402	-10.9986	acid phosphatase	down
FGRRES_09045	-10.9107	aaa family protein	down
FGRRES_00014_M	-10.8593	hypothetical protein	down
FGRRES_12503	-10.7834	hypothetical protein	down
FGRRES_20327	-10.6517	alpha-n-arabinofuranosidase	down
FGRRES_03662	-10.6289	hypothetical protein	down
FGRRES_07570	-10.5566	oxidoreductase bli- mitochondrial	down
FGRRES_10583	-10.4245	hypothetical protein	down
FGRRES_15688	-10.3182	hypothetical protein	down
FGRRES_02118	-10.3041	pisatin demethylase cytochrome p450 monooxygenase	down
FGRRES_02914	-10.2929	hypothetical protein	down
FGRRES_03698	-10.2723	hypothetical protein	down
FGRRES_00171	-10.2564	uncharacterized protein lw94_14927	down
FGRRES_02915_M	-10.2407	hypothetical protein	down
FGRRES_03414	-10.1868	dimethylglycine mitochondrial precursor	down
FGRRES_11486	-10.1228	tartrate transporter	down
FGRRES_02325	-9.99895	conidial pigment polyketide synthase alb1	down
FGRRES_03120	-9.98067	diacylglycerol pyrophosphate phosphatase dpp1	down
FGRRES_12240	-9.97719	hypothetical protein	down
FGRRES_04510	-9.95459	monophenol monooxygenase	down
FGRRES_02950	-9.88172	amino acid transporter	down
FGRRES_00260	-9.86899	hypothetical protein	down
FGRRES_02324	-9.85213	polyketide synthase	down
FGRRES_11052	-9.85148	hypothetical protein	down
FGRRES_00060	-9.80876	killer kp4 smk- core	down
FGRRES_20172	-9.80806	cytochrome p450 oxidoreductase	down
FGRRES_02117	-9.7859	cytochrome p450 monooxygenase	down
FGRRES_13536	-9.74448	hypothetical protein	down
FGRRES_09086_M	-9.72841	unnamed protein product [Fusarium graminearum]	down
FGRRES_04972_M	-9.70786	hypothetical protein	down
FGRRES_01765	-9.59378	microsomal epoxide hydrolase	down
FGRRES_03987_M	-9.56569	zinc-regulated transporter 2	down
FGRRES_14018	-9.55753	hypothetical protein	down
FGRRES_03586	-9.55219	hypothetical protein	down
FGRRES_04626	-9.53191	unnamed protein product [Fusarium graminearum]	down
FGRRES_08084	-9.50805	major facilitator superfamily transporter	down
FGRRES_03150	-9.47551	hypothetical protein	down
FGRRES_11146	-9.43622	heme peroxidase	down
FGRRES_10483	-9.4067	quinate permease	down
FGRRES_04755	-9.39395	nadh:flavin oxidoreductase nadh oxidase	down
FGRRES_09044_M	-9.37859	hypothetical protein	down
FGRRES_07598	-9.33252	uncharacterized protein ffuj_02190	down
FGRRES_07810	-9.2489	n amino acid transport system protein	down
FGRRES_15933	-9.22274	hypothetical protein	down
FGRRES_16332	-9.2139	hypothetical protein	down
FGRRES_02329	-9.18506	hypothetical protein	down
FGRRES_15883_M	-9.17276	hypothetical protein	down
FGRRES_04583	-9.15073	hypothetical protein	down
FGRRES_08238	-9.14713	hypothetical protein	down
FGRRES_15678_M	-9.0444	unnamed protein product [Fusarium graminearum]	down
FGRRES_09972	-9.03182	hypothetical protein	down
FGRRES_02560	-9.02057	hypothetical protein	down
FGRRES_15437	-9.01918	hypothetical protein	down
FGRRES_11494	-8.98601	murein transglycosylase	down
FGRRES_10678	-8.90164	iq calmodulin-binding motif protein	down
FGRRES_03184_M	-8.87435	hypothetical protein	down
FGRRES_04898	-8.87198	uncharacterized protein lw93_4002	down
FGRRES_07755	-8.86822	hypothetical protein	down
FGRRES_03001	-8.85804	uncharacterized protein ffuj_11899	down
FGRRES_04897_M	-8.83879	hypothetical protein	down
FGRRES_11099	-8.8295	hypothetical protein	down
FGRRES_13964	-8.82925	c2h2 finger domain containing protein	down
FGRRES_08206	-8.7304	hypothetical protein	down
FGRRES_03933	-8.72885	uncharacterized protein ffuj_09198	down
FGRRES_04745	-8.71798	hypothetical protein	down
FGRRES_08197_M	-8.71292	aael017480- partial	down
FGRRES_04092	-8.69927	cytochrome family 51 (sterol 14-demethylase)	down
FGRRES_09066	-8.69754	hypothetical protein	down
FGRRES_10573	-8.69375	hypothetical protein	down
FGRRES_16047	-8.68163	monophenol monooxygenase	down
FGRRES_04518	-8.66777	hypothetical protein	down
FGRRES_06549	-8.64954	chitin binding protein	down
FGRRES_15657_M	-8.63509	hypothetical protein	down
FGRRES_00066	-8.55367	uncharacterized protein lw93_4811	down
FGRRES_16103	-8.55279	ankyrin repeat protein	down
FGRRES_03274	-8.54885	hypothetical protein	down
FGRRES_00105_M	-8.52165	bnr repeat-containing glycosyl partial	down
FGRRES_10675	-8.48479	hypothetical protein	down
FGRRES_06506	-8.47761	uncharacterized protein ffuj_03505	down
FGRRES_03264	-8.43374	cytochrome p450	down
FGRRES_13685	-8.37996	uncharacterized protein ffuj_07384	down
FGRRES_16173	-8.3597	phosphoenolpyruvate phosphomutase	down
FGRRES_10618	-8.3262	hypothetical protein	down
FGRRES_16536	-8.31964	hypothetical protein	down
FGRRES_20229	-8.31732	hypothetical protein	down
FGRRES_13788	-8.30428	g-protein beta wd-40 repeats containing	down
FGRRES_10603	-8.30049	hypothetical protein	down
FGRRES_03009	-8.28495	hypothetical protein	down
FGRRES_02883	-8.25925	histidine acid phosphatase	down
FGRRES_04661	-8.25881	hypothetical protein	down
FGRRES_04656	-8.25434	hypothetical protein	down
FGRRES_02326	-8.24623	sterigmatocystin 8-o-methyltransferase	down
FGRRES_00023	-8.21647	spherulin-1a	down
FGRRES_11500	-8.17801	pyridoxamine 5 -phosphate oxidase	down
FGRRES_03024	-8.16036	c4-dicarboxylate transporter malic acid transporter	down
FGRRES_03185	-8.13804	hypothetical protein	down
FGRRES_11008	-8.07761	choline dehydrogenase	down
FGRRES_02138	-8.07748	cytochrome p450 oxidoreductase	down
FGRRES_07582	-8.06406	mfs sp sugar:h+ symporter	down
FGRRES_15053	-8.04655	hypothetical protein	down
FGRRES_13983	-8.01841	phenol hydroxylase	down
FGRRES_16331_M	-8.01554	gaba permease	down
FGRRES_16260	-7.99514	monocarboxylate transporter 2	down
FGRRES_03355	-7.98581	nadh:flavin oxidoreductase nadh oxidase	down
FGRRES_15661	-7.96504	hypothetical protein	down
FGRRES_02111	-7.93592	cytochrome p450 7a1	down
FGRRES_03340	-7.93145	polyketide synthase	down
FGRRES_11545	-7.9188	hypothetical protein	down
FGRRES_03211	-7.8207	hypothetical protein	down
FGRRES_16549	-7.79233	sterigmatocystin 8-o-methyltransferase	down
FGRRES_03111	-7.75933	urea active transporter	down
FGRRES_07772	-7.72679	hypothetical protein FGSG_07772 [Fusarium graminearum PH-1]	down
FGRRES_12534	-7.70276	cytochrome p450 oxidoreductase	down
FGRRES_08073_M	-7.64475	hypothetical protein	down
FGRRES_00172	-7.61328	glutathione s-transferase	down
FGRRES_04752_M	-7.61227	glycoside hydrolase family 18 protein	down
FGRRES_08208	-7.61189	polyketide synthase	down
FGRRES_07597	-7.60541	uncharacterized protein ffuj_02191	down
FGRRES_04731	-7.58165	hypothetical protein	down
FGRRES_11480	-7.57723	quinate transport protein	down
FGRRES_10212	-7.57076	hypothetical protein	down
FGRRES_11368	-7.56334	hypothetical protein	down
FGRRES_07666	-7.55979	quinate permease	down
FGRRES_06462	-7.53383	coenzyme a synthetase	down
FGRRES_11362	-7.53008	hypothetical protein	down
FGRRES_11204	-7.52823	hypothetical protein	down
FGRRES_11044	-7.5279	hypothetical protein	down
FGRRES_04735	-7.52121	hypothetical protein	down
FGRRES_02908	-7.50191	cytochrome p450 oxidoreductase	down
FGRRES_01778	-7.4967	hypothetical protein	down
FGRRES_11498	-7.48687	pisatin demethylase (cytochrome p450)	down
FGRRES_10480	-7.48636	hypothetical protein	down
FGRRES_03706_M	-7.48589	hypothetical protein	down
FGRRES_03700	-7.48217	o-methylsterigmatocystin oxidoreductase	down
FGRRES_03158	-7.42852	hypothetical protein	down
FGRRES_00002	-7.42295	tenascin x precursor	down
FGRRES_08347	-7.41533	gaba permease	down
FGRRES_05839	-7.4127	sugar transporter stl1	down
FGRRES_03968	-7.39971	hypothetical protein	down
FGRRES_13383	-7.36414	hypothetical protein	down
FGRRES_13425	-7.3629	hypothetical protein	down
FGRRES_09078	-7.31982	neutral amino acid permease	down
FGRRES_08200_M	-7.31247	hypothetical protein	down
FGRRES_03620	-7.3008	hypothetical protein	down
FGRRES_02120	-7.30008	hypothetical protein	down
FGRRES_17733	-7.29379	extracellular serine protease	down
FGRRES_10459_M	-7.28479	nrps-like enzyme protein	down
FGRRES_13787	-7.26475	hypothetical protein	down
FGRRES_11647	-7.2415	hypothetical protein	down
FGRRES_16218	-7.23244	hypothetical protein	down
FGRRES_15543_M	-7.19383	hypothetical protein	down
FGRRES_20170	-7.18673	hypothetical protein	down
FGRRES_03256	-7.18322	alcohol dehydrogenase	down
FGRRES_04717	-7.18225	ent-kaurene oxidase	down
FGRRES_12824	-7.17065	hypothetical protein	down
FGRRES_10973	-7.1635	hypothetical protein	down
FGRRES_03194	-7.13212	polygalacturonase	down
FGRRES_07766	-7.11914	hypothetical protein	down
FGRRES_17162	-7.10654	ankyrin repeat partial	down
FGRRES_05793	-7.09825	hypothetical protein	down
FGRRES_08122	-7.09775	hypothetical protein	down
FGRRES_10613	-7.05102	family protein	down
FGRRES_02321	-7.02813	6-hydroxy-d-nicotine oxidase	down
FGRRES_05913	-7.02362	hypothetical protein	down
FGRRES_20276	-7.01231	hypothetical protein	down
FGRRES_08177	-7.00282	mfs sp sugar:h+ symporter	down
FGRRES_10617	-6.98684	nonribosomal peptide synthetase	down
FGRRES_16227	-6.9774	peroxisomal short-chain alcohol dehydrogenase	down
FGRRES_02206	-6.96551	agmatinase 1	down
FGRRES_16532	-6.94433	sterol 24-c-methyltransferase	down
FGRRES_13426	-6.94384	purine-cytosine permease fcy21	down
FGRRES_02301	-6.9435	oxoglutarate iron-dependent oxygenase	down
FGRRES_00453	-6.94041	hypothetical protein	down
FGRRES_16426	-6.92842	ankyrin repeat domain-containing protein 17	down
FGRRES_13963	-6.91868	3-hydroxybutyryl- dehydrogenase	down
FGRRES_16845	-6.91047	sulphydryl oxidase	down
FGRRES_03152_M	-6.90816	peptidase s8 and s53 subtilisin kexin sedolisin	down
FGRRES_17119	-6.90773	monooxygenase	down
FGRRES_03981_M	-6.90378	aspartate aminotransferase	down
FGRRES_15875	-6.89925	hypothetical protein	down
FGRRES_07634	-6.89911	sodium chloride dependent neurotransmitter	down
FGRRES_06733	-6.87537	catalase	down
FGRRES_03957	-6.87444	polyol transporter 5	down
FGRRES_03643	-6.86782	c4-dicarboxylate transport protein mae1	down
FGRRES_16872	-6.86273	hypothetical protein	down
FGRRES_03011	-6.84083	mrna 3 -end-processing protein yth1	down
FGRRES_10560	-6.83784	hypothetical protein	down
FGRRES_01828	-6.82647	uncharacterized protein ffuj_13992	down
FGRRES_16084	-6.81149	hypothetical protein	down
FGRRES_16900	-6.80865	fusarin c cluster-cytochrome p450	down
FGRRES_01784	-6.80503	hypothetical protein	down
FGRRES_04732	-6.7927	6-hydroxy-d-nicotine oxidase	down
FGRRES_02119	-6.79184	related to rta1p	down
FGRRES_03689	-6.78948	mannose-binding lectin	down
FGRRES_11189	-6.74639	hypothetical protein	down
FGRRES_15932	-6.74148	cytochrome p450 3a7	down
FGRRES_05294	-6.74085	hypothetical protein	down
FGRRES_10612	-6.73426	salicylate hydroxylase	down
FGRRES_02087	-6.72947	uncharacterized protein lw93_5739	down
FGRRES_11098	-6.72545	beta- -glucan-binding protein	down
FGRRES_00096	-6.71865	beta-galactosidase	down
FGRRES_08080	-6.7173	fungal zn binuclear cluster domain containing protein	down
FGRRES_03619_M	-6.71108	hypothetical protein	down
FGRRES_01742	-6.7099	aldo keto	down
FGRRES_02886	-6.70391	hypothetical protein	down
FGRRES_16281	-6.69479	hypothetical protein	down
FGRRES_04746	-6.6747	hypothetical protein	down
FGRRES_00006	-6.67465	hypothetical protein	down
FGRRES_04512	-6.66729	sodium potassium-transporting atpase subunit alpha	down
FGRRES_17101_M	-6.66403	ankyrin repeat protein	down
FGRRES_02925	-6.66246	hypothetical protein	down
FGRRES_17449	-6.64685	disintegrin and metalloproteinase domain-containing protein b	down
FGRRES_06548	-6.6424	ndp-n-acetyl-d-galactosaminuronic acid dehydrogenase	down
FGRRES_05797	-6.63897	serine-type carboxypeptidase f precursor	down
FGRRES_16101	-6.61676	hypothetical protein	down
FGRRES_11461	-6.61484	hypothetical protein	down
FGRRES_17403	-6.60764	vi polysaccharide biosynthesis protein vipa tvib	down
FGRRES_02228	-6.58936	glutamyl-trna amidotransferase subunit a	down
FGRRES_02339	-6.58728	beta-fructofuranosidase	down
FGRRES_03988	-6.57888	hypothetical protein	down
FGRRES_03984	-6.56981	l-lactate dehydrogenase	down
FGRRES_07982_M	-6.56886	hypothetical protein	down
FGRRES_16408	-6.56174	keratin-associated protein 5-4	down
FGRRES_15009	-6.54433	hypothetical protein	down
FGRRES_04213	-6.53882	hypothetical protein	down
FGRRES_08346	-6.53307	hypothetical protein	down
FGRRES_09825_M	-6.52018	hypothetical protein	down
FGRRES_02332	-6.50909	hypothetical protein	down
FGRRES_03946	-6.49619	thioredoxin	down
FGRRES_04627	-6.48295	atpase- atp-binding domain partial	down
FGRRES_04874	-6.46761	uncharacterized protein lw93_14251	down
FGRRES_03372	-6.46334	hypothetical protein	down
FGRRES_07728	-6.45898	hypothetical protein	down
FGRRES_11605	-6.45224	mitochondrial carrier protein	down
FGRRES_03125_M	-6.45151	thioredoxin protein	down
FGRRES_20208	-6.44794	hypothetical protein	down
FGRRES_02935	-6.43179	hypothetical protein	down
FGRRES_16432	-6.42865	nitrate reductase	down
FGRRES_00231	-6.4251	alcohol dehydrogenase zinc-type	down
FGRRES_01783	-6.40551	geranylgeranyl pyrophosphate synthase	down
FGRRES_03916	-6.39793	protein rds1	down
FGRRES_03762	-6.39748	dna repair exonuclease sia1	down
FGRRES_12011	-6.38753	hypothetical protein	down
FGRRES_12609	-6.38641	conserved serine-rich protein	down
FGRRES_08089	-6.34807	ankyrin repeat protein	down
FGRRES_04239_M	-6.33266	uncharacterized protein lw93_13647	down
FGRRES_02367	-6.331	trichodiene oxygenase cytochrome p450	down
FGRRES_08795	-6.32331	polyketide synthase	down
FGRRES_10592	-6.29434	hypothetical protein	down
FGRRES_03306	-6.29127	lactose permease	down
FGRRES_13515	-6.28736	hypothetical protein	down
FGRRES_03763_M	-6.28037	hypothetical protein	down
FGRRES_13222	-6.28018	alpha beta hydrolase	down
FGRRES_03130	-6.25349	hypothetical protein	down
FGRRES_04896_M	-6.25227	peptidase c14	down
FGRRES_07578	-6.25037	hypothetical protein	down
FGRRES_16929	-6.24667	pathway-specific regulatory protein nit-4	down
FGRRES_10506	-6.23018	transporter mch4	down
FGRRES_03779	-6.20993	shikimate kinase	down
FGRRES_02422	-6.18566	hypothetical protein	down
FGRRES_04758	-6.17464	aspartic proteinase yapsin-6	down
FGRRES_09741	-6.17457	hypothetical protein	down
FGRRES_03412	-6.17371	amino-acid permease inda1	down
FGRRES_03233	-6.1652	sugar transporter	down
FGRRES_10585	-6.15126	hypothetical protein	down
FGRRES_09739_M	-6.13672	zinc cadmium resistance protein	down
FGRRES_13464	-6.12592	hypothetical protein	down
FGRRES_07596	-6.10699	uncharacterized protein y057_4894	down
FGRRES_03531	-6.09152	uncharacterized protein lw93_10102	down
FGRRES_02322	-6.08532	major facilitator superfamily transporter	down
FGRRES_17541	-6.0765	unnamed protein product [Fusarium graminearum]	down
FGRRES_03963	-6.06489	general amidase	down
FGRRES_10614	-6.04585	4-hydroxybenzoate polyprenyl transferase	down
FGRRES_16162	-6.03631	hypothetical protein	down
FGRRES_11648_M	-6.03329	uncharacterized protein ffuj_11307	down
FGRRES_05796	-6.03216	hypothetical protein	down
FGRRES_07823	-6.01334	hypothetical protein	down
FGRRES_05803	-5.9722	hypothetical protein	down
FGRRES_12404	-5.96265	beta-c chain unit d	down
FGRRES_10595	-5.95353	alkaline protease	down
FGRRES_17553	-5.95214	phosphatidylserine decarboxylase 2	down
FGRRES_11772_M	-5.93395	hypothetical protein	down
FGRRES_09345	-5.9324	hypothetical protein	down
FGRRES_08078	-5.9312	uncharacterized protein lw94_10059	down
FGRRES_17151	-5.9184	uncharacterized protein lw94_9396	down
FGRRES_03903	-5.90237	hypothetical protein	down
FGRRES_13752	-5.87814	hypothetical protein	down
FGRRES_04059_M	-5.87713	hypothetical protein	down
FGRRES_11484	-5.87345	glutaryl- dehydrogenase	down
FGRRES_02880	-5.86997	sulfite oxidase	down
FGRRES_04511_M	-5.85688	hypothetical protein	down
FGRRES_03521	-5.84771	hypothetical protein	down
FGRRES_11352	-5.84157	peroxisomal short-chain alcohol dehydrogenase	down
FGRRES_16163	-5.83715	hydrolase or acyltransferase (alpha beta hydrolase superfamily)	down
FGRRES_01832	-5.83467	levodione reductase	down
FGRRES_16907	-5.82738	hypothetical protein	down
FGRRES_11195	-5.82532	superoxide-generating nadph oxidase heavy chain subunit c	down
FGRRES_08123	-5.82255	hypothetical protein	down
FGRRES_11488	-5.8211	hypothetical protein	down
FGRRES_02315	-5.81638	non-ribosomal peptide synthetase	down
FGRRES_01779	-5.81511	hypothetical protein	down
FGRRES_10611	-5.81471	fad linked oxidase-like protein	down
FGRRES_03529	-5.78939	glycosyl hydrolase family 17	down
FGRRES_03066_M	-5.78642	bifunctional lycopene cyclase phytoene synthase	down
FGRRES_01785	-5.78597	c4-dicarboxylate transport protein mae1	down
FGRRES_08519	-5.74464	15-hydroxyprostaglandin dehydrogenase	down
FGRRES_10921	-5.74384	monosaccharide transporter	down
FGRRES_09146_M	-5.73591	ankyrin repeat and socs box protein 7	down
FGRRES_04741	-5.73557	hypothetical protein	down
FGRRES_03502_M	-5.72942	hypothetical protein	down
FGRRES_02918	-5.71624	aspartic pepstatin-sensitive	down
FGRRES_07765	-5.7109	cytochrome p450	down
FGRRES_16901	-5.70743	fusarin c cluster-methyltransferase	down
FGRRES_01754	-5.70347	hypothetical protein	down
FGRRES_03151	-5.68448	hypothetical protein	down
FGRRES_17170	-5.68263	fusarubin cluster-oxidoreductase	down
FGRRES_03304	-5.67725	cutinase 1	down
FGRRES_03969	-5.67289	uncharacterized protein ffuj_09374	down
FGRRES_16340_M	-5.67026	phytoene dehydrogenase	down
FGRRES_16263	-5.67003	hypothetical protein	down
FGRRES_03096	-5.65542	hypothetical protein	down
FGRRES_01748	-5.65168	uncharacterized protein lw93_11994	down
FGRRES_10434	-5.64847	glutathione s-transferase gst-	down
FGRRES_02300	-5.63925	hypothetical protein	down
FGRRES_03354	-5.63925	hypothetical protein	down
FGRRES_04698	-5.6357	hypothetical protein	down
FGRRES_07907	-5.63272	phosphatidyl synthase protein	down
FGRRES_20275	-5.62464	hypothetical protein	down
FGRRES_04600	-5.61555	hypothetical protein	down
FGRRES_11564	-5.61279	hypothetical protein	down
FGRRES_11998_M	-5.56764	30s ribosomal protein s17p-like protein	down
FGRRES_15271	-5.55898	hypothetical protein	down
FGRRES_10050	-5.55625	hypothetical protein	down
FGRRES_09881	-5.55109	cdp-alcohol phosphatidyltransferase class-i family protein	down
FGRRES_03614	-5.54417	gpi anchored protein	down
FGRRES_00529	-5.54152	ammonium permease	down
FGRRES_04074	-5.51043	hypothetical protein	down
FGRRES_08090_M	-5.50046	hypothetical protein	down
FGRRES_09450_M	-5.49423	fructosamine ketosamine-3-kinase	down
FGRRES_09451	-5.48516	bifunctional protein rib2	down
FGRRES_01740	-5.46775	cytochrome p450 partial	down
FGRRES_11275	-5.46286	siderophore iron transporter mirb	down
FGRRES_03585	-5.4602	hypothetical protein	down
FGRRES_03630	-5.4559	hypothetical protein	down
FGRRES_15468	-5.4461	hypothetical protein	down
FGRRES_03519	-5.44561	hypothetical protein	down
FGRRES_17395_M	-5.43455	atpase	down
FGRRES_11190	-5.42746	guanyl-specific ribonuclease f1	down
FGRRES_11274	-5.42698	amino acid	down
FGRRES_17544	-5.41317	phenazine biosynthesis protein	down
FGRRES_13537	-5.40692	hypothetical protein	down
FGRRES_02867	-5.40607	kelch domain-containing protein	down
FGRRES_13947	-5.40302	hypothetical protein	down
FGRRES_16311	-5.39857	hypothetical protein	down
FGRRES_17278	-5.39716	nadph2 dehydrogenase	down
FGRRES_10551	-5.3839	killer toxin kp4 family protein	down
FGRRES_07895	-5.38276	hypothetical protein	down
FGRRES_09088	-5.37159	uncharacterized protein y057_628	down
FGRRES_11413	-5.36552	acyl- transferase carnitine dehydratase	down
FGRRES_17107	-5.36243	hypothetical protein	down
FGRRES_20114	-5.33971	hypothetical protein	down
FGRRES_13505	-5.33564	hypothetical protein	down
FGRRES_00771	-5.32473	hypothetical protein	down
FGRRES_17125	-5.32339	hypothetical protein	down
FGRRES_03347_M	-5.31674	pot family proton-dependent oligopeptide transporter	down
FGRRES_02861	-5.30852	hypothetical protein	down
FGRRES_11546	-5.30796	hypothetical protein	down
FGRRES_12368	-5.30205	alcohol dehydrogenase	down
FGRRES_03659	-5.29992	hypothetical protein	down
FGRRES_07821	-5.2981	hypothetical protein	down
FGRRES_08844	-5.27774	hypothetical protein	down
FGRRES_10081	-5.27046	hard surface induced protein 3	down
FGRRES_16234	-5.26611	pathogenicity protein	down
FGRRES_06730	-5.26337	plc-like phosphodiesterase	down
FGRRES_07829	-5.25103	hypothetical protein	down
FGRRES_10463	-5.24974	hypothetical protein	down
FGRRES_04806_M	-5.24338	hypothetical protein	down
FGRRES_08058	-5.24204	5-methylcytosine g t mismatch-specific dna glycosylase	down
FGRRES_04580	-5.23121	atpase	down
FGRRES_08207_M	-5.23069	prostacyclin synthase	down
FGRRES_03190	-5.23066	hypothetical protein	down
FGRRES_00046	-5.21859	multidrug resistance protein	down
FGRRES_03394	-5.21828	hypothetical protein	down
FGRRES_16906	-5.20658	hypothetical protein	down
FGRRES_04797	-5.19596	hypothetical protein	down
FGRRES_03632	-5.18997	hypothetical protein	down
FGRRES_03168	-5.18956	mfs sp major inositol transporter	down
FGRRES_05882	-5.1712	major facilitator superfamily transporter	down
FGRRES_07741_M	-5.16819	volvatoxin a2 precursor	down
FGRRES_04743	-5.16415	alpha-l-rhamnosidase c	down
FGRRES_16371	-5.16033	hypothetical protein	down
FGRRES_12956	-5.15927	uncharacterized protein lw93_1732	down
FGRRES_11373	-5.15927	hypothetical protein	down
FGRRES_08687	-5.15035	uncharacterized protein ffuj_06200	down
FGRRES_03708	-5.14608	oxidase	down
FGRRES_03633	-5.13494	hydrogenase maturation factor hoxx	down
FGRRES_11285	-5.12605	hypothetical protein	down
FGRRES_13169	-5.12552	glycosyl transferase family protein	down
FGRRES_09028	-5.09448	oxidoreductase	down
FGRRES_00770	-5.089	hypothetical protein	down
FGRRES_10420	-5.07423	hypothetical protein	down
FGRRES_15168	-5.03747	hypothetical protein	down
FGRRES_12790_1_M	-5.03134	hypothetical protein	down
FGRRES_00578	-4.99895	oxidoreductase	down
FGRRES_12206	-4.99753	hypothetical protein	down
FGRRES_13958	-4.99587	hypothetical protein	down
FGRRES_10051	-4.97385	hypothetical protein	down
FGRRES_00681	-4.97155	hypothetical protein	down
FGRRES_05663	-4.96331	polysaccharide deacetylase family protein	down
FGRRES_13198	-4.95787	hypothetical protein	down
FGRRES_16267	-4.95517	stage v sporulation protein k	down
FGRRES_03118	-4.9526	uracil phosphoribosyltransferase	down
FGRRES_02342_M	-4.93187	carbohydrate esterase family 5 protein	down
FGRRES_06081	-4.93046	gpr1 family protein	down
FGRRES_05458	-4.91815	hypothetical protein	down
FGRRES_08597	-4.91329	atp-dependent rna helicase	down
FGRRES_16925	-4.91159	hypothetical protein	down
FGRRES_08462	-4.90908	sarcosine oxidase	down
FGRRES_04697_M	-4.89327	hypothetical protein	down
FGRRES_03600	-4.88273	hypothetical protein	down
FGRRES_17106	-4.84487	peptidase m12	down
FGRRES_13641_M	-4.84227	ca2+:h+ antiporter	down
FGRRES_08023	-4.84217	isotrichodermin c-15 hydroxylase	down
FGRRES_02934_M	-4.83712	hypothetical protein	down
FGRRES_03554	-4.82092	cvnh domain-containing protein	down
FGRRES_08402	-4.80615	nitrite reductase	down
FGRRES_00497	-4.79212	meiotic expression up-regulated protein 14	down
FGRRES_04094	-4.78994	hypothetical protein	down
FGRRES_03674_M	-4.78243	hypothetical protein	down
FGRRES_02881_M	-4.77451	catalase	down
FGRRES_13237	-4.77031	hypothetical protein	down
FGRRES_04000	-4.75854	hypothetical protein	down
FGRRES_09612	-4.74889	cmgc mapk p38 protein kinase	down
FGRRES_09374_M	-4.73589	glyoxylate pathway regulator gpr1	down
FGRRES_03641	-4.72883	hypothetical protein	down
FGRRES_04514	-4.72851	hypothetical protein	down
FGRRES_07835	-4.72189	hypothetical protein	down
FGRRES_10960	-4.71606	prostaglandin-endoperoxide synthase 1	down
FGRRES_17171	-4.7108	fusarubin cluster-transcription factor	down
FGRRES_10974	-4.70166	hypothetical protein	down
FGRRES_04796	-4.69429	hypothetical protein	down
FGRRES_07425	-4.68642	protein sfk1	down
FGRRES_11205	-4.68606	hypothetical protein	down
FGRRES_03800	-4.68477	integral membrane protein	down
FGRRES_11424	-4.68327	benzoate 4-monooxygenase cytochrome p450	down
FGRRES_07426	-4.65899	hypothetical protein	down
FGRRES_06553	-4.64546	xylulose-5-phosphate fructose-6-phosphate phosphoketolase	down
FGRRES_15955	-4.64334	amino acid permease	down
FGRRES_05238	-4.641	allantoate permease	down
FGRRES_10923	-4.63499	phospholipid-translocating atpase	down
FGRRES_00572	-4.62515	sugar transporter	down
FGRRES_16138_M	-4.61284	nacht domain containing protein	down
FGRRES_03279	-4.60089	opt family small oligopeptide transporter	down
FGRRES_03749_M	-4.59601	transmembrane amino acid transporter	down
FGRRES_00021	-4.59522	hypothetical protein	down
FGRRES_03511	-4.59336	hypothetical protein	down
FGRRES_02125	-4.57758	hypothetical protein	down
FGRRES_03257	-4.574	nonribosomal peptide synthetase	down
FGRRES_07220	-4.57377	hypothetical protein	down
FGRRES_02355	-4.56915	udp-glucuronic acid decarboxylase 1	down
FGRRES_04760_M	-4.56751	hypothetical protein	down
FGRRES_04353	-4.56572	hypothetical protein	down
FGRRES_00348	-4.56244	argonaute like protein	down
FGRRES_04468	-4.55958	neutral amino acid permease	down
FGRRES_07152	-4.55469	hypothetical protein	down
FGRRES_05361_M	-4.55436	hypothetical protein	down
FGRRES_11206	-4.54918	hypothetical protein	down
FGRRES_02368	-4.52744	fungal specific transcription factor	down
FGRRES_16443	-4.52614	alpha- -mannosyltransferase	down
FGRRES_20115	-4.51666	hypothetical protein	down
FGRRES_02943	-4.51268	haloacid type ii	down
FGRRES_04761_M	-4.5072	hypothetical protein	down
FGRRES_13433	-4.50107	uncharacterized protein lw94_13071	down
FGRRES_17587	-4.49921	aerobactin siderophore	down
FGRRES_00004	-4.49606	hypothetical protein	down
FGRRES_08682	-4.49554	hypothetical protein	down
FGRRES_10474	-4.49329	plastidic glucose transporter 4	down
FGRRES_02901	-4.49021	related to sulfatase	down
FGRRES_09494	-4.4867	short-chain dehydrogenase reductase sdr	down
FGRRES_13959	-4.48656	hypothetical protein	down
FGRRES_08209	-4.48495	nonribosomal peptide	down
FGRRES_00602	-4.47995	hypothetical protein	down
FGRRES_08265	-4.47782	spr1-exo- -beta-glucanase precursor	down
FGRRES_09125	-4.47009	short chain dehydrogenase reductase	down
FGRRES_03710	-4.46623	oxidoreductase	down
FGRRES_17085	-4.45481	aminotransferase class-iii	down
FGRRES_10599	-4.45472	amidohydrolase	down
FGRRES_03904	-4.45331	beta-galactosidase	down
FGRRES_09060	-4.44309	membrane transporter	down
FGRRES_11132	-4.43585	cyanamide hydratase	down
FGRRES_12012	-4.43117	uncharacterized protein ffuj_10167	down
FGRRES_08053	-4.42594	arylsulfatase [Fusarium graminearum PH-1]	down
FGRRES_17433	-4.41668	hypothetical protein	down
FGRRES_05802	-4.41168	major facilitator superfamily transporter	down
FGRRES_08230	-4.40684	duf895 domain membrane protein	down
FGRRES_15805	-4.40518	hypothetical protein	down
FGRRES_17474_M	-4.40466	demethylmenaquinone methyltransferase	down
FGRRES_10098	-4.40334	mfs-multidrug-resistance transporter	down
FGRRES_08076	-4.40218	hypothetical protein	down
FGRRES_02398	-4.40005	basic-leucine zipper transcription factor	down
FGRRES_07793	-4.39115	aminoglycoside phosphotransferase protein	down
FGRRES_20256	-4.39009	hypothetical protein	down
FGRRES_08979	-4.3879	hypothetical protein	down
FGRRES_02667	-4.38233	hypothetical protein	down
FGRRES_03157	-4.36814	hypothetical protein	down
FGRRES_00878	-4.36733	hypothetical protein	down
FGRRES_12224_16089_M	-4.34928	peptidase s8 subtilisin kexin partial	down
FGRRES_03631_M	-4.34622	hypothetical protein	down
FGRRES_03748	-4.34243	hypothetical protein	down
FGRRES_07562	-4.34165	related to hydroxylase	down
FGRRES_02744	-4.32777	the plant pr-1 class pathogen related protein	down
FGRRES_07679	-4.32517	vacuolar iron transport protein	down
FGRRES_03072	-4.32204	tripeptidyl-peptidase i	down
FGRRES_03249	-4.31827	glycerol-3-phosphate dehydrogenase	down
FGRRES_12615	-4.31063	uncharacterized protein lw93_11102	down
FGRRES_03143	-4.31061	glycosyl hydrolase	down
FGRRES_16735_M	-4.30738	fatty acid elongation protein	down
FGRRES_17117	-4.30573	cytochrome p450 oxidoreductase	down
FGRRES_16111_M	-4.30534	6-hydroxy-d-nicotine oxidase	down
FGRRES_11032	-4.3011	galactose oxidase	down
FGRRES_17401	-4.29789	cytochrome p450	down
FGRRES_03986	-4.29357	endonuclease exonuclease phosphatase family	down
FGRRES_03590	-4.2925	dienelactone hydrolase	down
FGRRES_17153	-4.29206	hypothetical protein	down
FGRRES_03067_M	-4.27272	lignostilbene alphabeta-dioxygenase i	down
FGRRES_08416	-4.27164	hypothetical protein	down
FGRRES_02668	-4.27157	psi-producing oxygenase c	down
FGRRES_12691	-4.26853	hypothetical protein	down
FGRRES_15694	-4.26399	ankyrin repeat protein	down
FGRRES_10561	-4.25773	glycoside hydrolase family 18 protein	down
FGRRES_11469	-4.25372	gtp-binding protein	down
FGRRES_20163	-4.24786	hypothetical protein	down
FGRRES_03966	-4.24614	hypothetical protein	down
FGRRES_08562	-4.23068	hypothetical protein	down
FGRRES_07624	-4.22959	hypothetical protein	down
FGRRES_11250	-4.22448	amino acid permease	down
FGRRES_11128	-4.21664	aspartate aminotransferase	down
FGRRES_16394	-4.21606	hypothetical protein	down
FGRRES_03477	-4.21533	tpn1 pyridoxine transporter	down
FGRRES_04933	-4.21375	hypothetical protein	down
FGRRES_15891	-4.21265	trans-aconitate 3-methyltransferase	down
FGRRES_13832	-4.20488	hypothetical protein	down
FGRRES_03595	-4.20184	adp-ribosylation factor	down
FGRRES_08958	-4.20118	zinc finger protein	down
FGRRES_02963	-4.20106	hypothetical protein	down
FGRRES_17091	-4.19623	hypothetical protein	down
FGRRES_08914	-4.19242	dna polymerase eta subunit	down
FGRRES_06010	-4.18422	hypothetical protein	down
FGRRES_00005	-4.18032	hypothetical protein	down
FGRRES_03064_M	-4.17865	hsp30 heat shock protein yro1p	down
FGRRES_03498	-4.17119	cytochrome p450	down
FGRRES_02751	-4.16959	inositol oxygenase	down
FGRRES_17168	-4.16804	polyketide synthase	down
FGRRES_03113_M	-4.16716	hypothetical protein	down
FGRRES_11315	-4.16156	hypothetical protein	down
FGRRES_05357	-4.16147	hypothetical protein	down
FGRRES_07908	-4.15831	glycerol dehydrogenase protein	down
FGRRES_16374	-4.15725	ryanodine receptor ryr	down
FGRRES_11111	-4.15565	uncharacterized protein lw93_9476	down
FGRRES_04635	-4.15101	hypothetical protein	down
FGRRES_07672	-4.14934	hypothetical protein	down
FGRRES_08193_M	-4.14906	duf1237 domain protein	down
FGRRES_07557	-4.14878	transcription co-repressor gal80	down
FGRRES_04431	-4.14776	major facilitator superfamily transporter	down
FGRRES_11433	-4.13016	hypothetical protein	down
FGRRES_16296	-4.12517	hypothetical protein	down
FGRRES_12415_M	-4.1212	tartrate transporter	down
FGRRES_05321	-4.11462	fatty acid synthase subunit alpha	down
FGRRES_00162	-4.11296	family oxidoreductase	down
FGRRES_15003	-4.10454	hypothetical protein	down
FGRRES_11665_M	-4.10382	hypothetical protein	down
FGRRES_02320	-4.10327	c6 zinc finger protein	down
FGRRES_02262	-4.09841	glycoside hydrolase family 16	down
FGRRES_00053	-4.09796	hypothetical protein	down
FGRRES_03275	-4.09395	uncharacterized protein ffuj_14309	down
FGRRES_05871	-4.09359	hypothetical protein	down
FGRRES_03238	-4.09015	nadp-dependent leukotriene b4 12-hydroxydehydrogenase	down
FGRRES_03023	-4.07916	g protein coupled receptor like protein	down
FGRRES_00015	-4.07875	mfs sugar transporter	down
FGRRES_07822	-4.06853	hypothetical protein	down
FGRRES_00197	-4.06214	monocarboxylate transporter 4	down
FGRRES_08659	-4.057	hypothetical protein	down
FGRRES_11398	-4.0504	short chain	down
FGRRES_05291	-4.04529	sur7 protein	down
FGRRES_07824	-4.04001	hypothetical protein	down
FGRRES_15709	-4.03207	hypothetical protein	down
FGRRES_13227	-4.02121	hypothetical protein	down
FGRRES_08743_M	-4.01655	hypothetical protein	down
FGRRES_17069	-4.0165	hypothetical protein	down
FGRRES_12488	-4.0101	oxidoreductase	down
FGRRES_02871	-4.00822	hypothetical protein	down
FGRRES_03513	-3.99211	alcohol dehydrogenase bli-4	down
FGRRES_03639	-3.99075	hypothetical protein	down
FGRRES_11079_M	-3.98823	allantoate permease	down
FGRRES_15773	-3.98354	manganese resistance protein	down
FGRRES_17055_M	-3.97952	phospholipid-translocating atpase	down
FGRRES_06572	-3.97023	minor extracellular protease vpr	down
FGRRES_08633_M	-3.96966	hypothetical protein	down
FGRRES_09093	-3.96884	galactose oxidase precursor	down
FGRRES_13194	-3.96742	hypothetical protein	down
FGRRES_07932	-3.96325	hypothetical protein	down
FGRRES_12369	-3.95873	catalase-peroxidase 2	down
FGRRES_01149	-3.95787	ring finger protein b	down
FGRRES_10581	-3.95602	ankyrin repeat protein	down
FGRRES_03510	-3.95577	hypothetical protein	down
FGRRES_08407	-3.95552	alcohol oxidase	down
FGRRES_16376	-3.95129	related to oxidoreductase	down
FGRRES_03638	-3.94492	alcohol oxidase	down
FGRRES_17454	-3.93984	uncharacterized protein ffuj_14624	down
FGRRES_07993	-3.92777	xylan -beta-xylosidase	down
FGRRES_05397	-3.92683	hypothetical protein	down
FGRRES_07016	-3.91474	glycosyl hydrolase family 76	down
FGRRES_05471	-3.90904	aspartic proteinase opsb	down
FGRRES_03432	-3.90378	endothiapepsin precursor	down
FGRRES_00738	-3.9025	uncharacterized protein ffuj_00499	down
FGRRES_15960	-3.90238	hypothetical protein	down
FGRRES_07891	-3.90194	hypothetical protein	down
FGRRES_10529	-3.9018	hypothetical protein	down
FGRRES_20257	-3.90044	hypothetical protein	down
FGRRES_03918	-3.89902	uncharacterized protein lw94_10226	down
FGRRES_17124	-3.89895	hypothetical protein	down
FGRRES_12652	-3.88699	hypothetical protein	down
FGRRES_05677	-3.88534	hypothetical protein	down
FGRRES_04738	-3.88502	hypothetical protein	down
FGRRES_16793	-3.88402	hypothetical protein	down
FGRRES_17049	-3.8789	hypothetical protein	down
FGRRES_16012	-3.87567	hypothetical protein	down
FGRRES_17247	-3.87232	protein bli-3	down
FGRRES_02783	-3.86597	sterol 24-c-methyltransferase	down
FGRRES_17711_17183_M	-3.86435	peptidase s8 subtilisin kexin partial	down
FGRRES_13480	-3.86387	hypothetical protein	down
FGRRES_02386	-3.86339	pectate lyase e	down
FGRRES_09223	-3.85899	hypothetical protein	down
FGRRES_08765	-3.85365	hypothetical protein	down
FGRRES_15585	-3.83928	hypothetical protein	down
FGRRES_01767	-3.83704	pisatin demethylase	down
FGRRES_02035	-3.83582	vegetatible incompatibility protein het-e-1	down
FGRRES_20381	-3.83409	hypothetical protein	down
FGRRES_15682	-3.82579	3-hydroxybenzoate 6-hydroxylase 1	down
FGRRES_11047	-3.82341	hypothetical protein	down
FGRRES_02298	-3.81685	taurine catabolism dioxygenase	down
FGRRES_10211	-3.81628	homoserine kinase	down
FGRRES_16268	-3.80973	hypothetical protein	down
FGRRES_15428	-3.8075	hypothetical protein	down
FGRRES_11409	-3.79822	hypothetical protein	down
FGRRES_02109	-3.79695	hypothetical protein	down
FGRRES_17157	-3.79681	variant-surface-glycoprotein phospholipase c	down
FGRRES_12105	-3.78894	hypothetical protein	down
FGRRES_10930	-3.78883	hypothetical protein	down
FGRRES_11293	-3.77967	sulfate permease ii	down
FGRRES_17388_M	-3.77075	hypothetical protein	down
FGRRES_03520	-3.76451	cytidine and deoxycytidylate deaminase zinc-binding region	down
FGRRES_04012	-3.76401	oxidoreductase	down
FGRRES_16358	-3.76144	hypothetical protein	down
FGRRES_05322	-3.7596	fatty acid synthase subunit fungi type	down
FGRRES_12911	-3.75658	hypothetical protein	down
FGRRES_08666	-3.75314	hypothetical protein	down
FGRRES_07488	-3.75108	uncharacterized protein ffuj_02429	down
FGRRES_02432	-3.74624	s- glutathione dehydrogenase alcohol dehydrogenase	down
FGRRES_03191_M	-3.74512	isotrichodermin c-15 hydroxylase (cytochrome p-450 monooxygenase cyp65a1)	down
FGRRES_15918	-3.74262	3-hydroxyacyl- dehydrogenase	down
FGRRES_11298	-3.73829	fad-containing monooxygenase	down
FGRRES_02323	-3.73315	fungal specific transcription factor domain-containing protein	down
FGRRES_04646_M	-3.72635	hypothetical protein	down
FGRRES_01764	-3.71707	hypothetical protein	down
FGRRES_03544_M	-3.71513	chitin deacetylase	down
FGRRES_04757	-3.71339	nad -binding protein	down
FGRRES_03430	-3.71042	gluconate 5-dehydrogenase	down
FGRRES_01000	-3.70131	eburicol 14-alpha-demethylase	down
FGRRES_03448	-3.6848	altered inheritance rate of mitochondria protein 38 like protein	down
FGRRES_09589	-3.67569	3-isopropylmalate dehydratase	down
FGRRES_02316	-3.6754	multidrug resistance protein	down
FGRRES_04692	-3.67393	related to tri201-trichothecene 3-o-acetyltransferase	down
FGRRES_02672_M	-3.67377	cytochrome p450 monooxygenase	down
FGRRES_08672	-3.67255	uncharacterized protein lw93_825	down
FGRRES_09522	-3.65595	tyrosinase precursor	down
FGRRES_16245	-3.64911	pathway-specific regulatory protein nit-4	down
FGRRES_03101	-3.64891	hypothetical protein	down
FGRRES_20232	-3.62654	hypothetical protein	down
FGRRES_15874	-3.62556	hypothetical protein	down
FGRRES_04872	-3.62418	cellobiose dehydrogenase	down
FGRRES_04542	-3.61731	oxidoreductase	down
FGRRES_10969	-3.61596	hypothetical protein	down
FGRRES_12331	-3.61211	zinc-binding oxidoreductase	down
FGRRES_16109	-3.61061	hypothetical protein	down
FGRRES_04013	-3.60463	hypothetical protein	down
FGRRES_05962	-3.60121	hypothetical protein	down
FGRRES_07775	-3.60047	aspartic proteinase precursor	down
FGRRES_03079	-3.59611	hypothetical protein	down
FGRRES_07588	-3.58907	hypothetical protein FGSG_07588 [Fusarium graminearum PH-1]	down
FGRRES_04071_M	-3.58856	hypothetical protein	down
FGRRES_03172	-3.56734	family inorganic phosphate transporter	down
FGRRES_05612	-3.56642	pet8 member of the mitochondrial carrier family	down
FGRRES_13838	-3.56262	uncharacterized protein lw93_9551	down
FGRRES_00599	-3.55759	hypothetical protein	down
FGRRES_06098_M	-3.55757	argininosuccinate synthase	down
FGRRES_11228	-3.55097	choline dehydrogenase	down
FGRRES_16400	-3.54089	gluconate 5-dehydrogenase	down
FGRRES_11058	-3.53033	hypothetical protein	down
FGRRES_16343_M	-3.52913	hypothetical protein	down
FGRRES_04657	-3.52708	triacylglycerol lipase	down
FGRRES_03680	-3.52556	aquaporin rerated other eukaryote	down
FGRRES_12490	-3.52426	hypothetical protein	down
FGRRES_15301_M	-3.52387	hypothetical protein	down
FGRRES_04826	-3.52352	oxidoreductase	down
FGRRES_02213	-3.51339	hypothetical protein	down
FGRRES_02423	-3.51088	hypothetical protein	down
FGRRES_09266	-3.50899	hydroxymethylglutaryl- synthase	down
FGRRES_13442	-3.50872	hypothetical protein	down
FGRRES_15779	-3.50094	hypothetical protein	down
FGRRES_07674	-3.50056	uncharacterized protein ffuj_00035	down
FGRRES_14010	-3.49981	hypothetical protein	down
FGRRES_12388_M	-3.49624	hypothetical protein	down
FGRRES_02585	-3.48992	uncharacterized protein ffuj_07825	down
FGRRES_05968	-3.48732	sphingoid long-chain base transporter rsb1	down
FGRRES_01126	-3.4867	hypothetical protein	down
FGRRES_16324	-3.47301	hypothetical protein	down
FGRRES_04662	-3.47221	hypothetical protein	down
FGRRES_02363	-3.46912	hypothetical protein	down
FGRRES_17550	-3.46429	laccase 2	down
FGRRES_17130	-3.46044	cytochrome p450 oxidoreductase	down
FGRRES_04727	-3.46044	beta-lactamase domain protein	down
FGRRES_08061_M	-3.46021	phosphoenolpyruvate carboxykinase	down
FGRRES_04288	-3.45103	26s proteasome subunit rpn4	down
FGRRES_00772	-3.44447	hypothetical protein	down
FGRRES_00389	-3.43277	oxidoreductase	down
FGRRES_10118	-3.43254	ketol-acid mitochondrial	down
FGRRES_10222	-3.42813	plasma membrane proteolipid 3	down
FGRRES_07221	-3.42084	hypothetical protein	down
FGRRES_02019	-3.41544	phosphatidic acid phosphatase beta	down
FGRRES_16608	-3.41005	hypothetical protein	down
FGRRES_13392	-3.4039	hypothetical protein	down
FGRRES_00199	-3.40094	hypothetical protein	down
FGRRES_16825	-3.39745	atpase	down
FGRRES_01513	-3.39618	hypothetical protein	down
FGRRES_16309_M	-3.38993	phenol hydroxylase	down
FGRRES_05330	-3.3863	phosphomannose isomerase type i	down
FGRRES_05042	-3.38272	high-affinity fructose transporter ght6	down
FGRRES_03081	-3.38135	uncharacterized protein lw93_3255	down
FGRRES_12221	-3.36926	hypothetical protein	down
FGRRES_11979	-3.36048	protein-tyrosine phosphatase	down
FGRRES_02023	-3.35768	hypothetical protein	down
FGRRES_17359	-3.35738	related to coq2-para-hydroxybenzoate--polyprenyltransferase	down
FGRRES_01787	-3.3479	hypothetical protein	down
FGRRES_03725	-3.34489	mfs-multidrug-resistance transporter	down
FGRRES_13751_M	-3.34243	hypothetical protein	down
FGRRES_17400	-3.34018	cytochrome p450 monooxygenase	down
FGRRES_00209	-3.33917	hypothetical protein	down
FGRRES_03258_M	-3.33337	thioredoxin reductase	down
FGRRES_15708_M	-3.33252	two-component response regulator	down
FGRRES_06110	-3.33195	endoglucanase iv	down
FGRRES_01267	-3.32996	shwachman-bodian-diamond syndrome protein	down
FGRRES_01744	-3.32706	demethylmenaquinone methyltransferase	down
FGRRES_00540	-3.30266	gnat family acetyltransferase	down
FGRRES_09570	-3.30237	hypothetical protein	down
FGRRES_16899	-3.30059	fusarin c cluster-oxidoreductase	down
FGRRES_00885	-3.29985	hypothetical protein	down
FGRRES_02145	-3.29636	amino acid permease	down
FGRRES_12606_M	-3.2941	thymocyte nuclear protein 1	down
FGRRES_05678	-3.29347	fructosyl amino acid oxidase	down
FGRRES_09521	-3.29028	dihydrodipicolinate synthetase	down
FGRRES_04971	-3.26542	hypothetical protein	down
FGRRES_09694	-3.26078	nad dependent epimerase dehydratase	down
FGRRES_08105	-3.26051	hypothetical protein	down
FGRRES_04654	-3.25987	agglutinin isolectin 1 precursor	down
FGRRES_09289	-3.25473	ice nucleation protein	down
FGRRES_16363	-3.25398	hypothetical protein	down
FGRRES_15983	-3.24415	aur protein kinase	down
FGRRES_06082	-3.24366	hypothetical protein	down
FGRRES_03046	-3.24089	hypothetical protein	down
FGRRES_11449	-3.23942	hypothetical protein	down
FGRRES_03406	-3.23869	pectinesterase	down
FGRRES_06570	-3.23797	hypothetical protein	down
FGRRES_03518	-3.23551	hypothetical protein	down
FGRRES_08391	-3.23143	uncharacterized protein ffuj_05879	down
FGRRES_10742	-3.22989	plasma membrane fusion protein prm1	down
FGRRES_10198	-3.22879	aconitate mitochondrial	down
FGRRES_03311	-3.22673	mannitol 2-dehydrogenase	down
FGRRES_15617	-3.21325	hypothetical protein	down
FGRRES_04768	-3.21284	endo- -beta-glucanase	down
FGRRES_09532	-3.21044	3 (2 ) -bisphosphate nucleotidase	down
FGRRES_03047	-3.20503	hypothetical protein	down
FGRRES_05045	-3.20494	prm10 pheromone-regulated protein	down
FGRRES_03575	-3.20384	hydrolase or acyltransferase (alpha beta hydrolase superfamily)	down
FGRRES_02221	-3.20377	hypothetical protein	down
FGRRES_10888	-3.201	duf895 domain membrane protein	down
FGRRES_04587_M	-3.19995	nacht and wd domain protein	down
FGRRES_06598	-3.1983	alcohol dehydrogenase	down
FGRRES_13708	-3.19816	caffeoyl-coa o-methyltransferase	down
FGRRES_17552	-3.195	nitric-oxide salivary gland	down
FGRRES_20394	-3.19414	hypothetical protein	down
FGRRES_11516	-3.19373	glycoside hydrolase family 95 protein	down
FGRRES_11236	-3.1922	phospholipase c	down
FGRRES_08823	-3.1915	multidrug resistance protein	down
FGRRES_08377	-3.18963	cytochrome p450 oxidoreductase	down
FGRRES_02827	-3.18733	uncharacterized protein lw94_6152	down
FGRRES_03687_M	-3.18609	triacylglycerol lipase v precursor	down
FGRRES_06540	-3.1836	hypothetical protein	down
FGRRES_03335	-3.17519	hypothetical protein	down
FGRRES_16115_M	-3.17284	multidrug transporter	down
FGRRES_01975	-3.17072	arylacetamide deacetylase	down
FGRRES_02893	-3.16767	protein-arginine deiminase type-3	down
FGRRES_04696_M	-3.16741	hypothetical protein	down
FGRRES_20224	-3.16582	hypothetical protein	down
FGRRES_15921	-3.16398	hypothetical protein	down
FGRRES_04747	-3.1614	c6 transcription factor	down
FGRRES_10696	-3.15829	transcription fungi	down
FGRRES_15784	-3.15611	malate dehydrogenase (oxaloacetate-decarboxylating)	down
FGRRES_03108	-3.15385	rna exonuclease 3	down
FGRRES_04443	-3.14744	hypothetical protein	down
FGRRES_03416_M	-3.14338	fad dependent oxidoreductase	down
FGRRES_08059	-3.13369	hypothetical protein	down
FGRRES_15214	-3.12526	hypothetical protein	down
FGRRES_11457	-3.12316	l-psp endoribonuclease family protein	down
FGRRES_08248	-3.12272	hypothetical protein	down
FGRRES_13948	-3.12073	hypothetical protein	down
FGRRES_11399	-3.11588	fad binding domain-containing protein	down
FGRRES_03476	-3.11459	hypothetical protein	down
FGRRES_03028_M	-3.10686	hypothetical protein	down
FGRRES_17324_M	-3.10512	bsc1 transcript encoded by this orf shows a high level of stop codon bypass	down
FGRRES_03936	-3.10409	succinate-semialdehyde dehydrogenase	down
FGRRES_08188_M	-3.10083	cu2+-exporting atpase	down
FGRRES_13224	-3.09913	epoxide hydrolase	down
FGRRES_03295	-3.09709	hypothetical protein	down
FGRRES_08909	-3.09688	cystathionine beta-	down
FGRRES_12207	-3.09413	hypothetical protein	down
FGRRES_02382	-3.09022	major facilitator superfamily transporter	down
FGRRES_16359_A_M	-3.08358	1-phosphatidylinositol- -bisphosphate phosphodiesterase 1	down
FGRRES_11442	-3.07165	chorismate mutase subfamily protein	down
FGRRES_12815	-3.07141	hypothetical protein	down
FGRRES_07892_M	-3.07004	endoglucanase i precursor	down
FGRRES_05486	-3.06643	hypothetical protein	down
FGRRES_15834_M	-3.06544	mitochondrial integral membrane protein	down
FGRRES_04916	-3.06492	hypothetical protein	down
FGRRES_05296	-3.06231	hypothetical protein	down
FGRRES_16850	-3.06191	uncharacterized protein ffuj_02301	down
FGRRES_20159	-3.05742	hypothetical protein	down
FGRRES_17484	-3.04984	hypothetical protein	down
FGRRES_09155	-3.04714	mitochondrial phosphate carrier protein	down
FGRRES_05308	-3.04334	uncharacterized protein ffuj_04548	down
FGRRES_02953	-3.04196	hypothetical protein	down
FGRRES_11562	-3.04159	alpha beta-hydrolase	down
FGRRES_17214	-3.03811	uroporphyrin-iii c-methyltransferase precorrin-2 dehydrogenase sirohydrochlorin ferrochelatase	down
FGRRES_16210	-3.038	hypothetical protein	down
FGRRES_02426	-3.03148	phosphate-repressible phosphate permease	down
FGRRES_10135	-3.0291	hypothetical protein	down
FGRRES_00416	-3.02694	mfs nnp nitrate nitrite transporter	down
FGRRES_06385	-3.02441	mitogen-activated protein kinase	down
FGRRES_03307	-3.02138	isoamyl alcohol oxidase	down
FGRRES_12616	-3.01958	hypothetical protein	down
FGRRES_11177	-3.01887	acid protease	down
FGRRES_07026	-3.0174	hypothetical protein	down
FGRRES_15687	-3.01724	ankyrin repeat protein	down
FGRRES_04798	-3.00347	hypothetical protein	down
FGRRES_16342	-2.99997	tpa: patatin-like serine (afu_orthologue afua_8g06310)	down
FGRRES_02284	-2.99888	gnat family	down
FGRRES_11878_M	-2.99183	nucleolin	down
FGRRES_00347	-2.99111	hypothetical protein	down
FGRRES_16026	-2.97581	6-hydroxy-d-nicotine oxidase	down
FGRRES_04863	-2.97292	glutathione s-transferase domain-containing protein	down
FGRRES_04636	-2.96747	quinate permease	down
FGRRES_07255	-2.96735	pyrroline-5-carboxylate reductase	down
FGRRES_03369	-2.96722	hypothetical protein	down
FGRRES_16873	-2.96503	uncharacterized protein lw93_13160	down
FGRRES_03886	-2.96197	phospholipase c	down
FGRRES_16989	-2.96145	uncharacterized protein lw93_808	down
FGRRES_06538	-2.95422	hypothetical protein	down
FGRRES_02651	-2.95287	endo- -beta-glucanase	down
FGRRES_14016	-2.95267	uncharacterized protein lw93_6402	down
FGRRES_00695	-2.95155	pescadillo development protein	down
FGRRES_16315_M	-2.9499	phospholipase a2	down
FGRRES_10413	-2.94722	hypothetical protein	down
FGRRES_08596	-2.94551	nad-dependent aldehyde dehydrogenase	down
FGRRES_03831	-2.93803	hypothetical protein	down
FGRRES_11642	-2.92946	hypothetical protein	down
FGRRES_09836	-2.92691	hypothetical protein	down
FGRRES_09834	-2.9207	pyruvate decarboxylase	down
FGRRES_09382	-2.91677	alkaline protease	down
FGRRES_03045_M	-2.91566	phospholipid-translocating atpase	down
FGRRES_03332_M	-2.91154	dhh family protein	down
FGRRES_06497	-2.90804	uncharacterized protein lw93_1558	down
FGRRES_03675	-2.90735	autophagy protein	down
FGRRES_10150	-2.90499	ph-response regulator	down
FGRRES_12619	-2.89851	hypothetical protein	down
FGRRES_03090	-2.89472	ethionine resistance protein	down
FGRRES_11443	-2.89192	hypothetical protein	down
FGRRES_03080	-2.89153	ethionine resistance protein	down
FGRRES_11244	-2.89094	hypothetical protein	down
FGRRES_03145_M	-2.88902	related to glutathione-s-transferases	down
FGRRES_04739	-2.88839	hypothetical protein	down
FGRRES_03778	-2.88783	neutral amino acid permease	down
FGRRES_03671_M	-2.88319	gdsl esterase lipase protein	down
FGRRES_04693	-2.88312	hypothetical protein	down
FGRRES_02281	-2.88266	malic acid transport protein	down
FGRRES_10962	-2.87511	hypothetical protein	down
FGRRES_02926	-2.87128	hypothetical protein	down
FGRRES_04490	-2.8704	hypothetical protein	down
FGRRES_06184	-2.86544	acyl- desaturase	down
FGRRES_12335	-2.86518	dha14-like major facilitator efflux transporter (mfs transporter)	down
FGRRES_10629	-2.86473	tri13-cytochrome p450	down
FGRRES_06536	-2.86023	fructosyl amino acid oxidase	down
FGRRES_03897_M	-2.85818	hypothetical protein	down
FGRRES_16442	-2.85421	cytochrome-b5 reductase	down
FGRRES_17149	-2.85393	hypothetical protein	down
FGRRES_03409	-2.85178	hypothetical protein	down
FGRRES_03801	-2.84458	tyrosinase central domain protein	down
FGRRES_02266	-2.84043	short-chain alcohol dehydrogenase	down
FGRRES_11176	-2.83466	hypothetical protein	down
FGRRES_04869	-2.83421	tyrosinase precursor	down
FGRRES_08546	-2.83351	hypothetical protein	down
FGRRES_01747	-2.83242	hypothetical protein	down
FGRRES_13962	-2.82805	hypothetical protein	down
FGRRES_00492	-2.82411	hypothetical protein	down
FGRRES_16938_M	-2.82273	hypothetical protein	down
FGRRES_02870	-2.81809	brefeldin a resistance protein	down
FGRRES_11328	-2.81689	hypothetical protein	down
FGRRES_01430	-2.81567	related to d-ribulokinase	down
FGRRES_05847	-2.81173	bifunctional xylanase deacetylase	down
FGRRES_09122	-2.80923	hypothetical protein	down
FGRRES_12895	-2.80329	retinol dehydrogenase 8	down
FGRRES_12094	-2.80316	lysine biosynthesis regulatory protein lys14	down
FGRRES_11939	-2.80204	voltage gated ca2+ channel	down
FGRRES_15892	-2.79658	hypothetical protein	down
FGRRES_04919	-2.78746	potassium sodium efflux p-type fungal-type	down
FGRRES_05011	-2.78554	tartrate transporter	down
FGRRES_06596	-2.78278	catalase	down
FGRRES_11027	-2.77924	lysine n-acyltransferase	down
FGRRES_16226	-2.77142	cercosporin resistance protein	down
FGRRES_20240	-2.76993	hypothetical protein	down
FGRRES_11025	-2.7679	hypothetical protein	down
FGRRES_16274_M	-2.76402	c6 transcription factor	down
FGRRES_07188	-2.76324	aromatic amino acid aminotransferase	down
FGRRES_00114	-2.76227	hypothetical protein	down
FGRRES_09136	-2.76188	hypothetical protein	down
FGRRES_03829	-2.75439	hypothetical protein	down
FGRRES_07651	-2.7537	hypothetical protein	down
FGRRES_08632	-2.75284	hypothetical protein	down
FGRRES_16071	-2.75013	hypothetical protein	down
FGRRES_16798	-2.74874	nadh dehydrogenase	down
FGRRES_04813	-2.74505	hypothetical protein	down
FGRRES_11312_M	-2.74306	unnamed protein product [Fusarium graminearum]	down
FGRRES_01342	-2.73996	alternative mitochondrial	down
FGRRES_07606	-2.73987	1-aminocyclopropane-1-carboxylate synthase	down
FGRRES_08624	-2.73799	methyltransferase domain-containing protein	down
FGRRES_02024	-2.73135	hypothetical protein	down
FGRRES_09512	-2.72757	branched-chain amino acid aminotransferase	down
FGRRES_03500_M	-2.72749	uncharacterized protein lw93_3111	down
FGRRES_04095	-2.72053	cpa1 family monovalent cation:h+ antiporter	down
FGRRES_03898	-2.7093	fad-binding protein	down
FGRRES_08511	-2.70309	gluconate 5-dehydrogenase	down
FGRRES_09364	-2.70238	alochol dehydrogenase i-adh1	down
FGRRES_10995	-2.6978	abc transporter	down
FGRRES_03149	-2.69575	gnat family n-acetyltransferase	down
FGRRES_01592	-2.69203	protein sda1	down
FGRRES_03071	-2.68984	fructosyl amino acid oxidase	down
FGRRES_11768	-2.68401	hypothetical protein	down
FGRRES_06580	-2.68382	acetyl- carboxylase	down
FGRRES_03661	-2.68181	hypothetical protein	down
FGRRES_10086	-2.68111	hypothetical protein	down
FGRRES_09000	-2.67931	single-stranded dna binding protein 12k chain	down
FGRRES_03436	-2.67666	sterigmatocystin biosynthesis peroxidase stcc	down
FGRRES_16412	-2.67593	serine threonine protein kinase	down
FGRRES_05739	-2.6732	uncharacterized protein ffuj_05207	down
FGRRES_08279	-2.67177	hypothetical protein	down
FGRRES_04378	-2.67167	transmembrane protein	down
FGRRES_00554	-2.66793	hypothetical protein	down
FGRRES_16714	-2.66645	cryptochrome	down
FGRRES_17566	-2.66413	feruloyl esterase b precursor	down
FGRRES_07558	-2.66396	agaricus bisporus lectin	down
FGRRES_03481	-2.66283	acetylornithine deacetylase	down
FGRRES_02976	-2.66115	proteinase r precursor	down
FGRRES_04736	-2.65912	choline monooxygenase	down
FGRRES_02506	-2.65565	bifunctional purine biosynthetic protein ade1	down
FGRRES_02955	-2.6478	hypothetical protein	down
FGRRES_20085	-2.64591	hypothetical protein	down
FGRRES_10549	-2.64413	hypothetical protein	down
FGRRES_05660	-2.64256	mx protein	down
FGRRES_01591	-2.63707	mitochondrial phosphate carrier protein	down
FGRRES_16883	-2.63629	hypothetical protein	down
FGRRES_04616	-2.62338	glutathione-dependent formaldehyde-activating gfa protein	down
FGRRES_00071	-2.62029	cytochrome p450 monooxygenase	down
FGRRES_16665	-2.6196	glycoside hydrolase family 31 protein	down
FGRRES_06528	-2.61733	oxidoreductase	down
FGRRES_20034	-2.61688	hypothetical protein	down
FGRRES_10472	-2.61256	hypothetical protein	down
FGRRES_17623	-2.60982	git1-glycerophosphoinositol transporter also able to mediate low-affinity phosphate trans	down
FGRRES_02561	-2.6051	ribosomal rna processing protein rrp5	down
FGRRES_11266	-2.60245	hypothetical protein	down
FGRRES_13993	-2.59957	nicotinamide mononucleotide permease	down
FGRRES_03951	-2.59732	cyclopropane-fatty-acyl-phospholipid synthase	down
FGRRES_16183	-2.59626	hypothetical protein	down
FGRRES_11193	-2.59328	alpha-acetolactate decarboxylase	down
FGRRES_09381	-2.59064	squalene synthase	down
FGRRES_06507	-2.58767	amp-binding enzyme	down
FGRRES_03570_M	-2.58635	beta-glucosidase	down
FGRRES_16522	-2.58409	cercosporin resistance protein	down
FGRRES_04793	-2.58309	hypothetical protein	down
FGRRES_07861	-2.58281	hypothetical protein	down
FGRRES_15653	-2.58272	hypothetical protein	down
FGRRES_16488	-2.58267	hypothetical protein	down
FGRRES_02202	-2.5791	hypothetical protein	down
FGRRES_10404	-2.57877	family inorganic phosphate transporter	down
FGRRES_07605	-2.57819	hypothetical protein	down
FGRRES_11272	-2.57723	atpase	down
FGRRES_01171	-2.57483	zn-dependent oxidoreductase	down
FGRRES_01972	-2.57367	bifunctional p-450:nadph-p450 reductase	down
FGRRES_06554	-2.57114	catalase-1	down
FGRRES_01331	-2.57001	hypothetical protein	down
FGRRES_01578	-2.56737	uncharacterized protein ffuj_01786	down
FGRRES_10372	-2.5671	hypothetical protein	down
FGRRES_03563	-2.56476	hypothetical protein	down
FGRRES_04015	-2.56355	hypothetical protein	down
FGRRES_12485	-2.56276	ferric reductase fre2p	down
FGRRES_06751	-2.56264	4-aminobutyrate aminotransferase	down
FGRRES_10922	-2.56111	expansin-like protein 2	down
FGRRES_12216	-2.56067	hypothetical protein	down
FGRRES_15910	-2.55882	nitrate reductase	down
FGRRES_11339	-2.55787	quinate permease	down
FGRRES_03565	-2.55219	hypothetical protein	down
FGRRES_04682	-2.5479	hypothetical protein	down
FGRRES_03363	-2.54616	long-chain-fatty-acid-- ligase	down
FGRRES_11603	-2.53958	ribosome biogenesis protein erb1	down
FGRRES_04546	-2.53575	serine-type carboxypeptidase f precursor	down
FGRRES_06537	-2.52939	n amino acid transport system protein	down
FGRRES_16578	-2.529	lanosterol synthase	down
FGRRES_07435	-2.52888	hypothetical protein	down
FGRRES_07678	-2.52379	acid phosphatase	down
FGRRES_16847	-2.52261	car2-ornithine aminotransferase	down
FGRRES_09123	-2.52234	transcriptional regulatory protein	down
FGRRES_05046	-2.5196	hypothetical protein	down
FGRRES_01866	-2.51883	nitroreductase family protein	down
FGRRES_03588	-2.51171	hypothetical protein	down
FGRRES_02299	-2.51072	selenocysteine lyase	down
FGRRES_17383	-2.50988	retinol dehydrogenase 11	down
FGRRES_06821	-2.50813	ribosome biogenesis protein ytm-1	down
FGRRES_10998	-2.50515	6-hydroxy-d-nicotine oxidase	down
FGRRES_01782	-2.50307	organic hydroperoxide resistance protein	down
FGRRES_10326	-2.50231	hypothetical protein	down
FGRRES_16387	-2.50075	uncharacterized protein ffuj_05496	down
FGRRES_03834	-2.49991	low-affinity potassium transport protein	down
FGRRES_11455	-2.49791	hypothetical protein	down
FGRRES_04204	-2.495	mfs shs lactate transporter	down
FGRRES_10600	-2.49296	hypothetical protein	down
FGRRES_03562	-2.49157	d-aminopeptidase	down
FGRRES_06676	-2.48264	hypothetical protein	down
FGRRES_11141	-2.48079	uncharacterized protein lw93_9446	down
FGRRES_10601	-2.47934	vegetative incompatibility protein het	down
FGRRES_04231	-2.47868	hypothetical protein	down
FGRRES_09814	-2.47837	hypothetical protein	down
FGRRES_10539	-2.4778	hypothetical protein	down
FGRRES_07191	-2.4777	malate dehydrogenase (oxaloacetate-decarboxylating)(nadp+)	down
FGRRES_04494	-2.47766	hypothetical protein	down
FGRRES_07315	-2.47395	c-8 sterol isomerase	down
FGRRES_03330	-2.47151	multidrug resistance protein	down
FGRRES_11347	-2.47006	hydroxyquinol- -dioxygenase	down
FGRRES_04695	-2.46523	hypothetical protein	down
FGRRES_05801	-2.46055	major facilitator superfamily domain-containing protein 1	down
FGRRES_08037	-2.45978	protocatechuate -dioxygenase beta subunit	down
FGRRES_03277	-2.45794	hypothetical protein	down
FGRRES_09390	-2.45788	hypothetical protein	down
FGRRES_05849	-2.44672	hypothetical protein	down
FGRRES_08518	-2.44251	anion transport protein	down
FGRRES_07489	-2.43773	hypothetical protein	down
FGRRES_08014	-2.43689	myo-inositol transport protein itr1	down
FGRRES_00136	-2.43211	neutral amino acid permease	down
FGRRES_03766	-2.42585	hypothetical protein	down
FGRRES_17216	-2.42155	wd40 repeat	down
FGRRES_02477_M	-2.41809	nadh dehydrogenase	down
FGRRES_04665	-2.41774	hypothetical protein	down
FGRRES_05719	-2.41038	hypothetical protein	down
FGRRES_17070	-2.40672	hypothetical protein	down
FGRRES_03467	-2.40493	extracellular elastinolytic metalloproteinase precursor	down
FGRRES_10316	-2.40466	hypothetical protein	down
FGRRES_11356	-2.40355	uncharacterized protein ffuj_14748	down
FGRRES_10892	-2.40353	hypothetical protein	down
FGRRES_03178	-2.40104	hypothetical protein	down
FGRRES_20335	-2.39908	hypothetical protein	down
FGRRES_16085	-2.3964	uncharacterized protein ffuj_10082	down
FGRRES_00003	-2.39332	uncharacterized protein lw93_11030	down
FGRRES_16974	-2.39293	uncharacterized protein lw93_721	down
FGRRES_04458	-2.38994	nitric oxide dioxygenase	down
FGRRES_16273_M	-2.38709	chitin synthase	down
FGRRES_04528	-2.38591	hypothetical protein	down
FGRRES_00058	-2.38527	nicotinamide mononucleotide permease	down
FGRRES_03508	-2.38276	uncharacterized protein lw93_10945	down
FGRRES_03574	-2.38173	hypothetical protein	down
FGRRES_02863	-2.38161	oxidoreductase	down
FGRRES_16964_M	-2.38155	uncharacterized protein ffuj_05779	down
FGRRES_03212	-2.38054	glycosyl hydrolase family 18	down
FGRRES_03379	-2.37878	ribonuclease t2 family protein	down
FGRRES_07680	-2.37628	hypothetical protein	down
FGRRES_10626	-2.37282	phenazine biosynthesis protein	down
FGRRES_00165	-2.36631	glycosyl hydrolase family 88	down
FGRRES_06290	-2.36372	serine cytosolic	down
FGRRES_03652	-2.36315	gpr1 protein	down
FGRRES_03811	-2.35699	hypothetical protein	down
FGRRES_02882	-2.35547	iron-dependent peroxidase	down
FGRRES_01249	-2.35501	wd domain containing protein	down
FGRRES_06724_M	-2.35425	ribosome biogenesis protein rlp24	down
FGRRES_09039_M	-2.34989	n amino acid transport system protein	down
FGRRES_17044	-2.34661	n-acetylglucosamine-6-phosphate deacetylase	down
FGRRES_06087	-2.34251	uncharacterized protein lw93_8442	down
FGRRES_04658_M	-2.34055	tartrate transporter	down
FGRRES_06595_M	-2.33848	hypothetical protein	down
FGRRES_09302	-2.33006	hypothetical protein	down
FGRRES_16949_M	-2.32646	rna recognition domain-containing protein	down
FGRRES_09187	-2.32148	hypothetical protein	down
FGRRES_02025	-2.31937	abc transporter atp-binding protein arb1	down
FGRRES_03032	-2.3184	vacuolar membrane protein hmt1	down
FGRRES_12531	-2.31423	hypothetical protein	down
FGRRES_04019	-2.30952	hypothetical protein	down
FGRRES_17230	-2.30798	hypothetical protein	down
FGRRES_04326	-2.30774	ribosome biogenesis protein brx1	down
FGRRES_06243	-2.30642	nucleolar protein	down
FGRRES_15864_M	-2.30594	family inorganic phosphate transporter	down
FGRRES_09493	-2.30124	hypothetical protein	down
FGRRES_16816_M	-2.2981	finger protein azf1	down
FGRRES_11229	-2.29794	uncharacterized protein lw93_9560	down
FGRRES_01743	-2.29418	acetyl-coenzyme a synthetase	down
FGRRES_12142	-2.29365	tripeptidyl-peptidase sed2	down
FGRRES_12120	-2.28901	aldehyde dehydrogenase (nad+)	down
FGRRES_02020	-2.28358	peptidase s41 family protein	down
FGRRES_17424	-2.27769	hypothetical protein	down
FGRRES_02982	-2.27732	pisatin demethylase	down
FGRRES_13750	-2.27584	hypothetical protein	down
FGRRES_17451	-2.27513	fungal specific transcription factor domain-containing protein	down
FGRRES_05805	-2.26785	cyanide hydratase	down
FGRRES_01572	-2.26735	glutamate decarboxylase	down
FGRRES_00569	-2.26654	hypothetical protein	down
FGRRES_12082	-2.26646	fad binding domain-containing protein	down
FGRRES_00583	-2.26551	hypothetical protein	down
FGRRES_03664	-2.26315	hypothetical protein	down
FGRRES_01799_M	-2.26156	serine threonine-protein phosphatase 6 regulatory ankyrin repeat subunit a	down
FGRRES_01059	-2.26119	fk506-binding protein 4	down
FGRRES_16644	-2.26051	rna 3 -terminal phosphate cyclase	down
FGRRES_07632	-2.259	aminotriazole resistance protein	down
FGRRES_05687	-2.25853	atp-dependent rna helicase dbp4	down
FGRRES_17636	-2.2573	lathosterol oxidase	down
FGRRES_05285	-2.2567	phospholipid-translocating atpase	down
FGRRES_03156	-2.25662	hypothetical protein	down
FGRRES_07834	-2.25483	uncharacterized protein ffuj_12415	down
FGRRES_03591	-2.25435	chitinase 1	down
FGRRES_01879	-2.25334	hypothetical protein	down
FGRRES_03146_M	-2.24882	protein kinase-like protein	down
FGRRES_09651	-2.24857	large conductance mechanosensitive channel	down
FGRRES_13888	-2.24702	emopamil binding protein	down
FGRRES_12061	-2.24585	hypothetical protein	down
FGRRES_00292	-2.2451	nucleolar complex protein 2	down
FGRRES_11184	-2.24403	beta- -galactanase	down
FGRRES_11690	-2.2418	hypothetical protein	down
FGRRES_01693	-2.24013	uncharacterized protein ffuj_01911	down
FGRRES_05848	-2.23933	mfs sit siderophore-iron:h+ symporter	down
FGRRES_03043	-2.23786	hypothetical protein	down
FGRRES_07207	-2.23776	glycosyl hydrolase family 43 protein	down
FGRRES_03505	-2.23641	hypothetical protein	down
FGRRES_02415	-2.23266	hypothetical protein	down
FGRRES_08398	-2.23215	glucosamine-6-phosphate deaminase	down
FGRRES_00973	-2.2304	uncharacterized protein lw93_10216	down
FGRRES_17404	-2.23039	xyloglucan endo-transglycosylase-like protein	down
FGRRES_16058	-2.23035	udp- transferase	down
FGRRES_06612	-2.22809	oxalate decarboxylase	down
FGRRES_12387	-2.2243	hypothetical protein	down
FGRRES_06509	-2.22314	protein pns1	down
FGRRES_11600	-2.21938	hypothetical protein	down
FGRRES_11561	-2.21911	c6 zinc finger protein	down
FGRRES_08630	-2.21844	hypothetical protein	down
FGRRES_07379	-2.21253	periodic tryptophan protein 2	down
FGRRES_00975	-2.21145	hypothetical protein	down
FGRRES_00198	-2.20829	hypothetical protein	down
FGRRES_15703	-2.20493	interferon-regulated resistance gtp-binding protein	down
FGRRES_09373	-2.20285	aromatic-l-amino-acid decarboxylase	down
FGRRES_04160	-2.20168	methyltransferase-like protein 13	down
FGRRES_03688	-2.20146	hypothetical protein	down
FGRRES_03457	-2.20031	cutinase 3	down
FGRRES_03447	-2.19908	aminotriazole resistance protein	down
FGRRES_08684	-2.1963	hsp70 protein	down
FGRRES_11300	-2.18815	a retinal short-chain dehydrogenase reductase	down
FGRRES_10076	-2.18605	u3 small nucleolar rna-associated protein 25	down
FGRRES_03166_M	-2.18493	hypothetical protein	down
FGRRES_00900	-2.1843	hypothetical protein	down
FGRRES_03466	-2.1839	voltage-gated potassium channel subunit beta	down
FGRRES_16013	-2.18298	manganese peroxidase 2	down
FGRRES_16138	-2.18278	tpr repeat-containing protein	down
FGRRES_05733	-2.18056	isocitrate dehydrogenase	down
FGRRES_06593	-2.1797	cercosporin resistance protein	down
FGRRES_16511	-2.1737	trehalase	down
FGRRES_06665	-2.17084	hypothetical protein	down
FGRRES_03033	-2.16949	fluconazole resistance protein	down
FGRRES_10417	-2.16786	thioredoxin 1	down
FGRRES_10753	-2.16722	actin cytoskeleton organization and biogenesis	down
FGRRES_04611	-2.1628	hypothetical protein	down
FGRRES_03292	-2.16259	fungal specific transcription factor domain-containing protein	down
FGRRES_15451	-2.15664	hypothetical protein	down
FGRRES_16918	-2.15491	mfs metabolite:h+ symporter	down
FGRRES_03913	-2.15489	zinc alcohol dehydrogenase	down
FGRRES_06539	-2.15262	acb 4-hydroxyacetophenone monooxygenase	down
FGRRES_12921	-2.15059	alpha beta hydrolase fold family protein	down
FGRRES_06815_M	-2.14895	chloride-bicarbonate anion exchanger ae2	down
FGRRES_03935	-2.14145	short-chain alcohol dehydrogenase	down
FGRRES_12608	-2.14135	ankyrin repeat protein	down
FGRRES_20112	-2.14064	hypothetical protein	down
FGRRES_12910	-2.14038	hypothetical protein	down
FGRRES_07249_M	-2.13979	zinc-type alcohol dehydrogenase-like protein	down
FGRRES_03750	-2.1375	hypothetical protein	down
FGRRES_09722	-2.13639	isopentenyl-diphosphate delta-isomerase	down
FGRRES_03163	-2.13605	flavin-binding monooxygenase	down
FGRRES_10565	-2.13299	hypothetical protein	down
FGRRES_02441	-2.12091	glycoside hydrolase family 2	down
FGRRES_12285	-2.11844	hypothetical protein	down
FGRRES_02846	-2.11652	hypothetical protein	down
FGRRES_06454	-2.11641	hypothetical protein	down
FGRRES_09352_M	-2.11625	hypothetical protein	down
FGRRES_17173_M	-2.11097	ypc1-alkaline ceramidase	down
FGRRES_13569	-2.10265	uncharacterized protein ffuj_04257	down
FGRRES_11110	-2.09819	hypothetical protein	down
FGRRES_02486	-2.0979	gmp synthase	down
FGRRES_13189	-2.09682	carbohydrate-binding module family 6 protein	down
FGRRES_12763	-2.09521	hypothetical protein	down
FGRRES_05440	-2.09517	hypothetical protein	down
FGRRES_12738	-2.09342	uncharacterized protein ffuj_14917	down
FGRRES_00345	-2.09067	allantoate permease	down
FGRRES_11169	-2.08899	alpha-galactosidase d	down
FGRRES_13347	-2.08803	ferric reductase	down
FGRRES_13153	-2.08675	non-ribosomal peptide synthetase	down
FGRRES_05292	-2.08366	murein transglycosylase	down
FGRRES_05589	-2.08179	atp-binding cassette protein	down
FGRRES_09059	-2.08173	hypothetical protein	down
FGRRES_12519	-2.08023	proline oxidase	down
FGRRES_08830	-2.07896	atpase	down
FGRRES_08252	-2.07804	hypothetical protein	down
FGRRES_12445	-2.07692	inactive purple acid phosphatase 16	down
FGRRES_06671	-2.07624	hypothetical protein	down
FGRRES_02233	-2.07473	importin subunit beta-4	down
FGRRES_04368	-2.0741	tetracycline resistance protein from transposon	down
FGRRES_17746	-2.07379	null pigmentation protein	down
FGRRES_13462	-2.07365	hypothetical protein	down
FGRRES_04647	-2.06966	hypothetical protein	down
FGRRES_03124	-2.06319	o-acetyltransferase cas1	down
FGRRES_05837	-2.063	hypothetical protein	down
FGRRES_20175	-2.06297	hypothetical protein	down
FGRRES_09032_M	-2.06169	2-hydroxyacylsphingosine 1-beta-galactosyltransferase	down
FGRRES_08504	-2.06087	hypothetical protein	down
FGRRES_13795	-2.05937	hypothetical protein	down
FGRRES_05550	-2.05683	dna-directed rna polymerase i subunit rpa49	down
FGRRES_09841	-2.05489	hypothetical protein	down
FGRRES_09572	-2.05428	methylenetetrahydrofolate reductase	down
FGRRES_08352	-2.05053	glycine dehydrogenase	down
FGRRES_04441_M	-2.04955	uncharacterized protein lw93_9777	down
FGRRES_03181	-2.04949	l- -diaminobutyrate decarboxylase	down
FGRRES_06119	-2.04753	endo- -beta-glucanase	down
FGRRES_05672	-2.04495	uncharacterized protein ffuj_08812	down
FGRRES_10881_M	-2.04369	cytochrome c	down
FGRRES_09889	-2.04255	hypothetical protein	down
FGRRES_11704	-2.04069	hypothetical protein	down
FGRRES_16526	-2.03563	catalase	down
FGRRES_01102	-2.03558	18s rrna biogenesis protein rcl1	down
FGRRES_12177_M	-2.03396	hypothetical protein	down
FGRRES_10262	-2.03181	rrp7 protein involved in pre-rrna processing and ribosome assembly	down
FGRRES_00163	-2.02989	integral membrane protein	down
FGRRES_17399	-2.02786	heterokaryon incompatibility protein	down
FGRRES_01031	-2.02764	benzodiazapine receptor	down
FGRRES_07211	-2.02512	hypothetical protein	down
FGRRES_12862	-2.02421	tubulin folding cofactor c	down
FGRRES_11348	-2.02354	uncharacterized protein ffuj_12517	down
FGRRES_04795	-2.02175	hypothetical protein	down
FGRRES_03408	-2.0212	d-arabinitol 2-dehydrogenase	down
FGRRES_06397	-2.02111	hypothetical protein	down
FGRRES_16414	-2.01757	hypothetical protein FG05_30333 [Fusarium graminearum]	down
FGRRES_04463	-2.01686	uncharacterized protein ffuj_09956	down
FGRRES_06526	-2.01665	hypothetical protein	down
FGRRES_04209	-2.0161	transcriptional regulator	down
FGRRES_01239	-2.01527	hypothetical protein	down
FGRRES_01086	-2.01426	acetolactate synthase	down
FGRRES_02696	-2.0126	uncharacterized protein lw93_12800	down
FGRRES_16195	-2.01241	mrna 3 -end-processing protein yth1	down
FGRRES_06705	-2.00857	mrna turnover protein 4	down
FGRRES_06340	-2.00507	utp22-u3 snornp protein involved in maturation of pre-18s rrna	down
FGRRES_07537_M	-2.00442	hypothetical protein	down
FGRRES_09938	-2.0038	aarf domain-containing kinase	down
FGRRES_15801	-2.00171	uncharacterized protein ffuj_00754	down
FGRRES_07174	-2.00118	nadp-specific glutamate dehydrogenase	down
FGRRES_01829	-1.99713	aldose 1-epimerase	down
FGRRES_02895	-1.99655	uncharacterized protein ffuj_14220	down
FGRRES_15916	-1.9963	aspartyl-trna synthetase	down
FGRRES_12991_M	-1.99517	unnamed protein product [Fusarium graminearum]	down
FGRRES_05979	-1.99355	hypothetical protein	down
FGRRES_09740	-1.99098	atp-dependent rna helicase dbp7	down
FGRRES_04182	-1.99093	carnitine transporter	down
FGRRES_08309	-1.98913	abc1 transport protein	down
FGRRES_00160	-1.98888	hypothetical protein	down
FGRRES_17731	-1.98822	gmp synthase	down
FGRRES_03475	-1.98452	alcohol oxidase	down
FGRRES_02637	-1.98442	atp-dependent rna helicase dbp3	down
FGRRES_11602	-1.98314	brefeldin a resistance protein	down
FGRRES_02273	-1.98296	aldehyde dehydrogenase (nad+)	down
FGRRES_04171	-1.98272	dihydrolipoamide acetyltransferase component pyruvate dehydrogenase complex	down
FGRRES_06049	-1.9822	polymyositis-scleroderma protein	down
FGRRES_12801	-1.98025	set domain sequence	down
FGRRES_07921	-1.97913	carbohydrate-binding family 9- partial	down
FGRRES_11699	-1.97812	nucleoside diphosphate-sugar hydrolase of the family	down
FGRRES_06771	-1.97555	atp-binding subfamily b (mdr tap) member 1	down
FGRRES_08875	-1.97446	sulfate adenylyltransferase	down
FGRRES_12154	-1.97414	glutathione s-transferase	down
FGRRES_05044	-1.97231	uncharacterized protein ffuj_05087	down
FGRRES_00594	-1.97191	uncharacterized protein lw93_10176	down
FGRRES_10550_M	-1.9719	hypothetical protein	down
FGRRES_02001	-1.9717	phosphatidylserine decarboxylase	down
FGRRES_03121	-1.97093	pectin lyase precursor	down
FGRRES_04873	-1.9698	uncharacterized protein ffuj_03808	down
FGRRES_04350	-1.96907	atp-dependent rna helicase has1	down
FGRRES_16059	-1.96717	tam domain methyltransferase	down
FGRRES_08115	-1.96687	hypothetical protein	down
FGRRES_08694	-1.96453	d-arabinono- -lactone oxidase	down
FGRRES_09094	-1.9637	hypothetical protein	down
FGRRES_16937	-1.95962	hypothetical protein	down
FGRRES_05277	-1.95888	ncs1 family nucleobase:cation symporter-1	down
FGRRES_07262_M	-1.95814	u3 small nucleolar rna-associated protein 10	down
FGRRES_03387_M	-1.95803	beta-glucosidase	down
FGRRES_10896	-1.95521	atp-dependent rrna helicase spb4	down
FGRRES_04938	-1.95374	double substrate-specificity short chain dehydrogenase reductase 2	down
FGRRES_15948	-1.95288	hypothetical protein	down
FGRRES_03267	-1.95196	hypothetical protein	down
FGRRES_00262_M	-1.95024	hypothetical protein	down
FGRRES_06682	-1.94986	hypothetical protein	down
FGRRES_17118	-1.94925	hypothetical protein	down
FGRRES_15917_M	-1.94883	endo- -beta-xylanase	down
FGRRES_02698	-1.94835	pyruvyl transferase 1	down
FGRRES_04708	-1.94587	4-aminobutyrate aminotransferase	down
FGRRES_13604_M	-1.94502	copper amine oxidase	down
FGRRES_08532	-1.94342	elongation factor 3	down
FGRRES_02645	-1.94332	micromolar calcium activated neutral protease 1	down
FGRRES_15564	-1.94301	hypothetical protein	down
FGRRES_12417	-1.9413	toxd protein	down
FGRRES_06483	-1.93797	hypothetical protein	down
FGRRES_09161	-1.93766	hypothetical protein	down
FGRRES_09222	-1.93231	uncharacterized protein y057_9610	down
FGRRES_00270	-1.93156	utp4-u3 snornp protein	down
FGRRES_03319	-1.92832	tob3 (member of aaa-atpase family)	down
FGRRES_04930	-1.9266	alpha-mannosidase 1a	down
FGRRES_02641	-1.92583	rco3-glucose transporter	down
FGRRES_08381	-1.92532	che-1 protein	down
FGRRES_04507	-1.92248	extended synaptotagmin-3	down
FGRRES_04245	-1.9208	potassium sodium efflux p-type fungal-type	down
FGRRES_01127_M	-1.91911	hypothetical protein	down
FGRRES_00642	-1.91756	hypothetical protein	down
FGRRES_03564	-1.91697	gnat family	down
FGRRES_02314	-1.91682	exo-beta-d-glucosaminidase	down
FGRRES_09595	-1.90991	aflatoxin efflux pump aflt	down
FGRRES_08698	-1.90796	hypothetical protein	down
FGRRES_05081	-1.90538	u3 snornp protein	down
FGRRES_02709	-1.90345	uncharacterized protein lw93_12785	down
FGRRES_09372	-1.90043	hypothetical protein	down
FGRRES_00045	-1.89903	hypothetical protein	down
FGRRES_15860	-1.89652	hypothetical protein	down
FGRRES_12623_M	-1.89511	hypothetical protein	down
FGRRES_00447	-1.89011	acylphosphatase	down
FGRRES_11218	-1.88995	transcriptional regulatory protein moc3	down
FGRRES_02741	-1.88969	monocarboxylate transporter 2	down
FGRRES_03312	-1.88917	hypothetical protein	down
FGRRES_11311	-1.88785	hypothetical protein	down
FGRRES_10908	-1.88188	nucleolar protein nop58-like protein	down
FGRRES_12548	-1.88165	feruloyl esterase	down
FGRRES_00050	-1.87932	isoprenylcysteine alpha-carbonyl methylesterase icmel1	down
FGRRES_12505	-1.87793	major facilitator superfamily transporter	down
FGRRES_01994	-1.87156	integral membrane protein	down
FGRRES_01870	-1.87094	rrna 2 -o-methyltransferase fibrillarin	down
FGRRES_07685	-1.87009	dimethylaniline monooxygenase	down
FGRRES_09623_M	-1.86956	hypothetical protein	down
FGRRES_03489	-1.86819	hypothetical protein	down
FGRRES_01363	-1.86758	hypothetical protein	down
FGRRES_10001	-1.86359	ribonucleoprotein-associated protein	down
FGRRES_16338	-1.86287	1-pyrroline-5-carboxylate dehydrogenase	down
FGRRES_13197	-1.86249	hypothetical protein	down
FGRRES_12040_1_M	-1.8619	urb1 nucleolar protein	down
FGRRES_05556	-1.86114	sas10 involved in silencing	down
FGRRES_15989	-1.86062	hypothetical protein	down
FGRRES_03717	-1.85753	uncharacterized protein y057_4247	down
FGRRES_02347	-1.85368	homogentisate -dioxygenase	down
FGRRES_02478	-1.85183	myosin heavy chain protein	down
FGRRES_05514	-1.84998	sterol glucosyltransferase	down
FGRRES_06636	-1.8487	tricarboxylate carrier	down
FGRRES_10562	-1.8477	hypothetical protein	down
FGRRES_03859	-1.84746	hypothetical protein	down
FGRRES_05465	-1.84669	noc3 required for maturation and intranuclear transport of pre-ribosome	down
FGRRES_07206	-1.84128	centromere microtubule-binding protein cbf5	down
FGRRES_07602	-1.84071	hypothetical protein	down
FGRRES_05831	-1.83925	aldehyde dehydrogenase (nad+)	down
FGRRES_11729	-1.83904	catechol o-methyltransferase	down
FGRRES_04383	-1.83776	hypothetical protein	down
FGRRES_02899	-1.83676	hypothetical protein	down
FGRRES_12119	-1.83594	cellulose-binding gdsl lipase acylhydrolase	down
FGRRES_00493	-1.83584	methylthioribulose-1-phosphate dehydratase	down
FGRRES_06544	-1.83548	cystathionine beta-synthase	down
FGRRES_13458	-1.83494	amidohydrolase ytcj-like	down
FGRRES_01801	-1.83447	glutaminase	down
FGRRES_08237_M	-1.83387	hypothetical protein	down
FGRRES_17225	-1.83005	3-ketosteroid reductase	down
FGRRES_03173	-1.82976	alpha beta hydrolase fold protein	down
FGRRES_04902	-1.82904	5-oxoprolinase (atp-hydrolysing)	down
FGRRES_06784	-1.82827	farnesyl pyrophosphate synthase	down
FGRRES_02896	-1.82784	hypothetical protein	down
FGRRES_16213_M	-1.8267	nonribosomal peptide synthetase	down
FGRRES_04424	-1.82487	u3 small nucleolar rna-associated protein 5	down
FGRRES_10303	-1.82157	upf0591 membrane protein	down
FGRRES_06437_M	-1.82101	lipase 2	down
FGRRES_06165	-1.82004	nucleolar gtp-binding protein	down
FGRRES_02217	-1.81599	catalase	down
FGRRES_01230	-1.81573	mitochondrial phosphate carrier protein	down
FGRRES_09804	-1.81376	tetracycline resistance protein tcr1	down
FGRRES_16402	-1.81375	hypothetical protein	down
FGRRES_11301	-1.8122	sterol uptake control protein 2	down
FGRRES_15791	-1.81197	tdg mug dna glycosylase	down
FGRRES_01283	-1.81182	beta-n-acetylhexosaminidase	down
FGRRES_04814	-1.81023	protein kinase-like domain partial	down
FGRRES_09106	-1.80758	hypothetical protein	down
FGRRES_06592	-1.80705	hypothetical protein	down
FGRRES_00032	-1.80519	non-heme chloroperoxidase	down
FGRRES_08517	-1.80392	gtp-binding protein	down
FGRRES_03078	-1.80324	p-loop containing nucleoside triphosphate partial	down
FGRRES_05615_M	-1.8022	adenosylhomocysteinase	down
FGRRES_06372	-1.80181	h aca ribonucleoprotein complex subunit 1	down
FGRRES_03785_M	-1.80172	triacylglycerol lipase	down
FGRRES_02691	-1.80169	taurine catabolism dioxygenase	down
FGRRES_03427	-1.80016	peptide transporter	down
FGRRES_10429	-1.79881	transcriptional activator cmr1	down
FGRRES_09483	-1.7976	phosphoglycerate dehydrogenase	down
FGRRES_13137	-1.79686	succinate dehydrogenase flavoprotein subunit	down
FGRRES_04317	-1.7962	multidrug resistant protein	down
FGRRES_07792	-1.79589	hypothetical protein	down
FGRRES_10304	-1.79435	h aca ribonucleoprotein complex subunit 2	down
FGRRES_04287	-1.79224	3-phosphoshikimate 1-carboxyvinyltransferase	down
FGRRES_00443	-1.78912	cation transporter	down
FGRRES_16729	-1.78847	hypothetical protein	down
FGRRES_13300	-1.78526	sucrose cleavage protein	down
FGRRES_17127	-1.78524	hol1 protein (member of major facilitator superfamily)	down
FGRRES_06376	-1.78359	ribosomal-protein-alanine n-acetyltransferase	down
FGRRES_11357	-1.78068	aliphatic nitrilase	down
FGRRES_03042	-1.78061	hypothetical protein	down
FGRRES_00434	-1.78061	hypothetical protein	down
FGRRES_16345	-1.77848	related to cercosporin resistance protein	down
FGRRES_07880	-1.77729	5-methyltetrahydropteroyltriglutamate-homocysteine methyltransferase	down
FGRRES_05912	-1.77606	mevalonate kinase	down
FGRRES_06719	-1.77538	hypothetical protein	down
FGRRES_16417	-1.774	uncharacterized protein sapio_cds7866	down
FGRRES_13598	-1.77326	hypothetical protein	down
FGRRES_16353	-1.77278	chlorogenic acid esterase precursor	down
FGRRES_08549	-1.76852	hypothetical protein	down
FGRRES_06752	-1.76712	hypothetical protein	down
FGRRES_05147	-1.76687	na+ k+ 2cl-cotransporter	down
FGRRES_00646	-1.76634	mitochondrial gtp gdp carrier protein 1	down
FGRRES_06788	-1.76608	utp13-u3 snornp protein	down
FGRRES_12254	-1.76499	hypothetical protein	down
FGRRES_08825	-1.76174	dienelactone hydrolase family protein	down
FGRRES_06573	-1.76072	uncharacterized protein ffuj_03436	down
FGRRES_03603	-1.75975	phosphoribosyl transferase domain protein	down
FGRRES_04240	-1.75799	sodium- and chloride-dependent gaba transporter 1	down
FGRRES_02238	-1.75782	hypothetical protein	down
FGRRES_07107	-1.7571	regulator of ribosome biosynthesis	down
FGRRES_07055	-1.75546	wd domain-containing protein	down
FGRRES_10957	-1.75524	uncharacterized protein ffuj_02522	down
FGRRES_01311	-1.75473	inorganic phosphate permease	down
FGRRES_05713_M	-1.74796	threonine synthase	down
FGRRES_04404	-1.74566	small nucleolar ribonucleoprotein complex subunit	down
FGRRES_03947	-1.7454	dihydrolipoyllysine-residue acetyltransferase component of acetoin cleaving system	down
FGRRES_17240	-1.74486	hypothetical protein	down
FGRRES_17251	-1.74387	tetracycline resistance protein	down
FGRRES_20180	-1.74299	hypothetical protein	down
FGRRES_12111	-1.74244	hypothetical protein	down
FGRRES_04170_M	-1.73753	uncharacterized protein ffuj_09616	down
FGRRES_00068	-1.73716	alpha-galactosidase 2	down
FGRRES_00339	-1.73656	hypothetical protein	down
FGRRES_09830_M	-1.73577	methylsterol monooxygenase	down
FGRRES_17725	-1.73333	geranylgeranyl pyrophosphate synthase	down
FGRRES_09534	-1.73317	hypothetical protein	down
FGRRES_11310	-1.73302	hypothetical protein	down
FGRRES_02059	-1.7324	alpha-galactosidase b	down
FGRRES_11815	-1.73061	dna repair protein rad50	down
FGRRES_07384	-1.72927	hypothetical protein	down
FGRRES_11854	-1.72912	uncharacterized protein lw93_2762	down
FGRRES_20319	-1.72801	hypothetical protein	down
FGRRES_10052	-1.72661	integral membrane protein	down
FGRRES_10940	-1.72584	sik1-involved in pre-rrna processing	down
FGRRES_01386	-1.72486	gtp-binding protein	down
FGRRES_09197	-1.72451	3-hydroxy-3-methylglutaryl-coenzyme a reductase	down
FGRRES_01159	-1.72099	uncharacterized protein lw93_10401	down
FGRRES_16506_M	-1.72032	uncharacterized protein ffuj_08721	down
FGRRES_11251	-1.71993	hypothetical protein	down
FGRRES_02163	-1.71886	family sulfate permease	down
FGRRES_04560	-1.71803	uncharacterized protein ffuj_10029	down
FGRRES_06791	-1.71735	60s ribosomal subunit assembly export protein loc1	down
FGRRES_10672	-1.71614	3-oxoacyl-	down
FGRRES_16106	-1.71605	hypothetical protein	down
FGRRES_09638	-1.71556	protein pyrabcn	down
FGRRES_06738	-1.71542	nad dependent epimerase dehydratase family protein	down
FGRRES_04689_M	-1.71339	hypothetical protein	down
FGRRES_03985	-1.71332	carnitine transporter	down
FGRRES_03654	-1.71326	hypothetical protein	down
FGRRES_01006	-1.71302	sulfate transporter	down
FGRRES_09321	-1.71253	acetyl- c-acetyltransferase	down
FGRRES_13270	-1.71235	hypothetical protein	down
FGRRES_03316	-1.71164	hypothetical protein	down
FGRRES_06628	-1.71016	atp-dependent rna helicase drs1	down
FGRRES_09701	-1.7082	siderophore iron transporter mirb	down
FGRRES_09647	-1.70603	histidinol-phosphate aminotransferase	down
FGRRES_11046	-1.70543	hypothetical protein	down
FGRRES_04979	-1.70501	electron transfer flavoprotein alpha-subunit	down
FGRRES_15935	-1.70273	protein yjlb	down
FGRRES_03964	-1.70109	polyketide synthase	down
FGRRES_00765	-1.7009	nitric oxide dioxygenase	down
FGRRES_01185	-1.69787	nuclear gtp-binding protein nug1	down
FGRRES_05729	-1.69488	hypothetical protein	down
FGRRES_05128	-1.69462	dihydrodipicolinate synthase	down
FGRRES_02278	-1.69452	amino acid permease	down
FGRRES_01392	-1.69054	homoisocitrate dehydrogenase	down
FGRRES_04470	-1.69047	dna-directed rna polymerase i subunit rpa43	down
FGRRES_04544_5_M	-1.68808	maltose permease mal31	down
FGRRES_00314	-1.68414	glycoside hydrolase	down
FGRRES_11431_M	-1.68327	hypothetical protein	down
FGRRES_08338	-1.68123	phospho-2-dehydro-3-deoxyheptonate tyrosine-inhibited	down
FGRRES_10668	-1.68083	hypothetical protein	down
FGRRES_13865	-1.6789	aldehyde dehydrogenase	down
FGRRES_02294	-1.67835	hypothetical protein	down
FGRRES_11720	-1.67803	c6 zinc finger protein	down
FGRRES_06021	-1.67669	carrier protein	down
FGRRES_11145	-1.67485	zinc finger ccch-type protein	down
FGRRES_08144	-1.67378	vegetative incompatibility protein het-e-1	down
FGRRES_07559	-1.67287	hypothetical protein	down
FGRRES_13861	-1.67088	beta-mannosidase b	down
FGRRES_07567	-1.66938	multidrug resistance protein	down
FGRRES_05725	-1.66847	transcriptional regulatory protein moc3	down
FGRRES_00525	-1.66532	hypothetical protein	down
FGRRES_05084	-1.66444	spherulin 1a precursor	down
FGRRES_16970	-1.66076	hypothetical protein	down
FGRRES_17551	-1.6596	uncharacterized protein y057_8855	down
FGRRES_05936	-1.65879	hypothetical protein	down
FGRRES_15810	-1.65784	hypothetical protein	down
FGRRES_08439	-1.65242	wd repeat protein	down
FGRRES_07554	-1.64932	yro2 protein	down
FGRRES_08908	-1.64572	choloylglycine hydrolase	down
FGRRES_03244	-1.64561	enoyl- hydratase	down
FGRRES_02785	-1.64532	like subfamily c member 2	down
FGRRES_02654	-1.64507	hypothetical protein	down
FGRRES_16594	-1.64226	l-aminoadipate-semialdehyde dehydrogenase	down
FGRRES_01768	-1.64225	acyl- n-acyltransferase protein	down
FGRRES_05908	-1.64178	rbtmx2 protein	down
FGRRES_15385	-1.64139	hypothetical protein	down
FGRRES_11350	-1.63965	hypothetical protein	down
FGRRES_16623	-1.63855	hypothetical protein	down
FGRRES_06575	-1.63855	hypothetical protein	down
FGRRES_06658	-1.63575	hypothetical protein	down
FGRRES_01573	-1.63345	acetylornithine mitochondrial	down
FGRRES_09934	-1.63311	asparagine synthetase	down
FGRRES_10757	-1.63142	pre-mrna-splicing factor atp-dependent rna helicase prp43	down
FGRRES_04598	-1.629	clc chloride channel protein	down
FGRRES_05783	-1.62633	hypothetical protein	down
FGRRES_08321	-1.62405	acriflavine sensitivity control protein acr-2	down
FGRRES_05974	-1.62246	mechanosensitive ion channel family	down
FGRRES_05410	-1.62072	hypothetical protein	down
FGRRES_10497_M	-1.61935	hypothetical protein	down
FGRRES_08540	-1.61746	dna repair protein rad16	down
FGRRES_08644	-1.61621	heat shock protein hsp70 (regulator protein involved in pleiotropic drug resistance)	down
FGRRES_12262	-1.6155	hypothetical protein	down
FGRRES_07162_M	-1.61444	hypothetical protein	down
FGRRES_03599	-1.61218	hypothetical protein	down
FGRRES_10949	-1.61201	mitochondrial	down
FGRRES_13761_2_M	-1.61096	hypothetical protein	down
FGRRES_11097	-1.60962	hypothetical protein	down
FGRRES_10500	-1.60912	pyridine nucleotide-disulfide oxidoreductase family protein	down
FGRRES_16148	-1.60859	carboxypeptidase d	down
FGRRES_03237_M	-1.60811	hypothetical protein	down
FGRRES_04848	-1.60745	rhamnogalacturonan acetylesterase	down
FGRRES_02789	-1.60698	uncharacterized protein lw93_8834	down
FGRRES_00476	-1.6056	hypothetical protein	down
FGRRES_02700	-1.60403	ribosome assembly protein rrb1	down
FGRRES_15625	-1.60387	hypothetical protein	down
FGRRES_16244	-1.60258	aflatoxin efflux pump aflt	down
FGRRES_04291	-1.60252	dna-directed rna polymerase i subunit rpa1	down
FGRRES_05124	-1.60209	nucleolar protein 16	down
FGRRES_10743	-1.59886	tryptophan synthase	down
FGRRES_02465	-1.59884	hypothetical protein	down
FGRRES_05466	-1.59852	ribosome production factor 1	down
FGRRES_02135	-1.59738	hypothetical protein	down
FGRRES_12805_6_M	-1.5955	hypothetical protein	down
FGRRES_05342	-1.59518	hypothetical protein	down
FGRRES_04042	-1.59412	duf221 domain protein	down
FGRRES_16119	-1.59359	rna binding protein	down
FGRRES_17610	-1.59313	ammonium permease	down
FGRRES_01329	-1.59158	adenylyl-sulfate kinase	down
FGRRES_02353	-1.58949	hypothetical protein	down
FGRRES_11087	-1.58675	mfs transporter	down
FGRRES_01959	-1.58255	c-22 sterol desaturase	down
FGRRES_03189_M	-1.5812	related to methyltransferase	down
FGRRES_16168	-1.5799	hypothetical protein	down
FGRRES_10170	-1.57946	sur7 protein	down
FGRRES_09036_M	-1.57576	h aca ribonucleoprotein complex subunit 3	down
FGRRES_11324	-1.57537	ring finger protein 43	down
FGRRES_09470	-1.57499	hypothetical protein	down
FGRRES_06802	-1.57407	wd repeat-containing protein	down
FGRRES_16175	-1.57365	serum paraoxonase arylesterase	down
FGRRES_12164	-1.57296	gti1 pac2 family protein	down
FGRRES_07452	-1.57286	et-dependent rrna methyltransferase spb-1	down
FGRRES_08649	-1.57213	amidophosphoribosyltransferase	down
FGRRES_04811	-1.5721	hypothetical protein	down
FGRRES_11054	-1.57095	homocitrate synthase	down
FGRRES_12760	-1.57081	hypothetical protein	down
FGRRES_00421	-1.57058	s-adenosylmethionine synthase	down
FGRRES_01332	-1.56961	mak21-protein required for 60s ribosomal subunit biogenesis	down
FGRRES_13305	-1.5694	hypothetical protein	down
FGRRES_00449	-1.56899	wd repeat-containing protein	down
FGRRES_03245_M	-1.56829	non-ribosomal peptide synthetase	down
FGRRES_06208	-1.56544	murein transglycosylase	down
FGRRES_06101	-1.56487	ecm16- deah-box rna helicase	down
FGRRES_10540	-1.5643	hypothetical protein	down
FGRRES_16027	-1.563	6-hydroxy-d-nicotine oxidase	down
FGRRES_16334	-1.56289	hypothetical protein	down
FGRRES_07483	-1.56232	salicylate hydroxylase	down
FGRRES_00033	-1.56209	hypothetical protein	down
FGRRES_01175_M	-1.56065	valyl-trna synthetase	down
FGRRES_16298	-1.56044	acyl-coenzyme a thioesterase mitochondrial	down
FGRRES_15014	-1.55885	uncharacterized protein ffuj_00641	down
FGRRES_00417	-1.55815	methylenetetrahydrofolate dehydrogenase (nad+)	down
FGRRES_03167_M	-1.55778	hypothetical protein	down
FGRRES_10809	-1.55707	mfs transporter	down
FGRRES_10362	-1.55634	fatty acid transporter fat2	down
FGRRES_00039	-1.55586	hypothetical protein	down
FGRRES_03601	-1.55299	cholinesterase precursor	down
FGRRES_09226	-1.5524	glucosidase alpha subunit	down
FGRRES_01128	-1.55152	puf6 member of the puf protein family	down
FGRRES_13834	-1.55064	pectin lyase	down
FGRRES_02291	-1.55016	alcohol dehydrogenase 5	down
FGRRES_12857_8_M	-1.55015	atp-citrate synthase subunit 1	down
FGRRES_08145	-1.54896	hypothetical protein	down
FGRRES_04283	-1.54895	hypothetical protein	down
FGRRES_10567	-1.54735	hypothetical protein	down
FGRRES_02858	-1.54425	hypothetical protein	down
FGRRES_01791	-1.54328	immune-responsive protein 1	down
FGRRES_06804	-1.54219	atp-dependent rna helicase ded1	down
FGRRES_05859	-1.5398	hnm1-choline permease	down
FGRRES_02416	-1.53958	hypothetical protein	down
FGRRES_12495	-1.53767	trans-aconitate 2-methyltransferase	down
FGRRES_04683	-1.5375	zn 2cys6 transcriptional activator	down
FGRRES_03846	-1.53678	lipase 4	down
FGRRES_13953	-1.53392	hypothetical protein	down
FGRRES_11944	-1.53296	hypothetical protein	down
FGRRES_07457	-1.53148	rrna processing protein ebp2	down
FGRRES_10741	-1.53105	gamma-tocopherol methyltransferase	down
FGRRES_08677	-1.53093	oxidoreductase	down
FGRRES_16145	-1.53006	atp-dependent rna helicase dbp2	down
FGRRES_02162	-1.52828	hypothetical protein	down
FGRRES_09210	-1.52787	rta1 like protein	down
FGRRES_00342	-1.52484	zinc finger protein zic 4	down
FGRRES_16629	-1.52153	hypothetical protein	down
FGRRES_15845	-1.52129	hypothetical protein	down
FGRRES_09795	-1.51995	ribosome biogenesis protein bms1	down
FGRRES_04655	-1.51916	transcriptional regulatory protein moc3	down
FGRRES_04681_M	-1.51803	endoglucanase iv precursor	down
FGRRES_16512	-1.518	dna-directed rna polymerase i subunit rpa2	down
FGRRES_17406	-1.51793	mis1-c1-tetrahydrofolate synthase mitochondrial	down
FGRRES_10008	-1.51779	hypothetical protein	down
FGRRES_04196	-1.51484	succinate-semialdehyde dehydrogenase (nadp+)	down
FGRRES_17262_M	-1.51458	ppr repeat	down
FGRRES_05229	-1.51296	bys protein	down
FGRRES_11403	-1.51249	hypothetical protein	down
FGRRES_03010_M	-1.5112	uncharacterized protein lw93_3342	down
FGRRES_12344	-1.5094	threonine aldolase	down
FGRRES_16197	-1.50776	hypothetical protein	down
FGRRES_17083	-1.50733	unnamed protein product [Fusarium graminearum]	down
FGRRES_01553	-1.50612	ribosomal rna-processing protein 12	down
FGRRES_12591	-1.50554	hypothetical protein	down
FGRRES_07023	-1.5042	glutamate decarboxylase	down
FGRRES_10082	-1.50412	amidohydrolase ytcj-like	down
FGRRES_10236	-1.50363	#NAME?	down
FGRRES_00892	-1.50108	small nucleolar ribonucleoprotein	down
FGRRES_05108	-1.50011	atp-dependent rna helicase partial	down
FGRRES_03587	-1.49992	hypothetical protein	down
FGRRES_09959	-1.49776	uncharacterized protein ffuj_07504	down
FGRRES_06039	-1.49701	atp-citrate synthase subunit 2	down
FGRRES_07294	-1.49327	multisubstrate pseudouridine synthase 7	down
FGRRES_00576	-1.49306	cytosolic cu zn superoxide dismutase	down
FGRRES_10810	-1.49294	hypothetical protein	down
FGRRES_17330	-1.49229	uncharacterized protein lw93_12506	down
FGRRES_08291	-1.49223	hypothetical protein	down
FGRRES_13996	-1.48963	hypothetical protein	down
FGRRES_01615	-1.48795	hypothetical protein	down
FGRRES_06288_M	-1.48702	hypothetical protein	down
FGRRES_09049	-1.48641	acetyltransferase	down
FGRRES_01551	-1.48427	uncharacterized protein ffuj_01762	down
FGRRES_11782	-1.48257	dna polymerase v	down
FGRRES_07266	-1.48052	5-aminolevulinate mitochondrial	down
FGRRES_06692	-1.47958	stress protein ddr48	down
FGRRES_11692	-1.47934	hypothetical protein	down
FGRRES_06423	-1.47697	hypothetical protein	down
FGRRES_17483	-1.47678	hypothetical protein	down
FGRRES_11651_2_M	-1.47562	hypothetical protein	down
FGRRES_04057_M	-1.47557	potassium transporter trk-1	down
FGRRES_03344_M	-1.47201	hypothetical protein	down
FGRRES_02085	-1.47086	hypothetical protein	down
FGRRES_01532	-1.46729	hypothetical protein	down
FGRRES_09742	-1.46267	uncharacterized protein ffuj_04756	down
FGRRES_05990	-1.46241	histidine kinase hhk2p	down
FGRRES_01825	-1.46165	hypothetical protein	down
FGRRES_00660	-1.46054	cell division cycle cofactor-apc complex	down
FGRRES_05454	-1.45978	pyruvate dehydrogenase e1 component subunit alpha	down
FGRRES_01389	-1.45976	transaminase type i	down
FGRRES_02508	-1.45873	hypothetical protein	down
FGRRES_11976	-1.45768	trna (adenine-n -)-methyltransferase non-catalytic subunit	down
FGRRES_10507	-1.45749	transmembrane protein 53-a	down
FGRRES_01391	-1.45715	elongation factor mitochondrial	down
FGRRES_05948	-1.45016	ankyrin repeat-containing yar1	down
FGRRES_16112	-1.45008	uncharacterized protein lw93_9035	down
FGRRES_04442	-1.44919	hypothetical protein	down
FGRRES_01724	-1.44835	fungal specific transcription factor	down
FGRRES_12050_1_M	-1.44823	hypothetical protein	down
FGRRES_01964	-1.44807	chitin synthase	down
FGRRES_00485	-1.4479	utp18 possible u3 snornp protein involved in maturation of pre-18s rrna	down
FGRRES_16755	-1.44785	hypothetical protein	down
FGRRES_16323	-1.4445	cmgc cdk cdc2 protein kinase	down
FGRRES_05698	-1.44427	wd domain-containing protein	down
FGRRES_05102	-1.44419	transcriptional regulatory protein moc3	down
FGRRES_17268	-1.44347	dna-directed rna polymerase i subunit rpa12	down
FGRRES_00974	-1.44302	hypothetical protein	down
FGRRES_13053	-1.44259	hypothetical protein	down
FGRRES_16031	-1.44209	family taurine catabolism dioxygenase	down
FGRRES_02264	-1.44195	amino acid permease	down
FGRRES_04957_M	-1.44042	git1-glycerophosphoinositol transporter also able to mediate low-affinity phosphate trans	down
FGRRES_03083	-1.44025	mfs monosaccharide protein	down
FGRRES_07896	-1.43993	trichothecene 3-o- partial	down
FGRRES_05049	-1.43841	dimethyladenosine transferase	down
FGRRES_02697	-1.43826	hypothetical protein	down
FGRRES_01224	-1.438	hypothetical protein	down
FGRRES_03365	-1.43562	endonuclease exonuclease phosphatase family protein	down
FGRRES_01872	-1.43289	hypothetical protein	down
FGRRES_02000	-1.4322	glutathione s-transferase	down
FGRRES_10825	-1.42936	5-methyltetrahydropteroyltriglutamate-homocysteine methyltransferase	down
FGRRES_09446	-1.4293	deoxyribose-phosphate partial	down
FGRRES_01818_M	-1.42817	leucyl aminopeptidase	down
FGRRES_01446	-1.4278	u3 small nucleolar rna associated protein	down
FGRRES_11158	-1.42686	5-methylthioadenosine s-adenosylhomocysteine deaminase	down
FGRRES_04232	-1.42606	udpglucose 6-dehydrogenase	down
FGRRES_07309	-1.42415	uncharacterized protein ffuj_03148	down
FGRRES_08598	-1.42295	fruit fly brahma transcriptional activator	down
FGRRES_07411	-1.42137	malic acid transport protein	down
FGRRES_07134	-1.42036	monocarboxylate transporter 4	down
FGRRES_06841	-1.41926	atp-dependent rna helicase eif4a	down
FGRRES_09703_M	-1.41863	hypothetical protein	down
FGRRES_00734	-1.4166	hypothetical protein	down
FGRRES_08695	-1.41621	pls1 tetraspanin	down
FGRRES_10876	-1.4152	diadenosine hexaphosphate hydrolase	down
FGRRES_03815_M	-1.41392	hypothetical protein	down
FGRRES_02549	-1.41276	hypothetical protein	down
FGRRES_09143_M	-1.41245	hypothetical protein	down
FGRRES_05808	-1.41234	hypothetical protein	down
FGRRES_08130	-1.41225	hypothetical protein	down
FGRRES_04161	-1.41142	hypothetical protein	down
FGRRES_13000_M	-1.41095	hypothetical protein	down
FGRRES_16504	-1.40937	unnamed protein product [Fusarium graminearum]	down
FGRRES_16299	-1.4091	cmgc ck2 protein kinase	down
FGRRES_09628	-1.40899	diphthine synthase	down
FGRRES_04917	-1.40889	hypothetical protein	down
FGRRES_06070	-1.40816	u3 small nucleolar rna-associated protein 6	down
FGRRES_04388	-1.40766	hypothetical protein	down
FGRRES_16388	-1.40762	hypothetical protein	down
FGRRES_16186	-1.40628	lysophospholipase	down
FGRRES_04610	-1.40481	mfs sp general alpha glucoside:h+ symporter	down
FGRRES_17446	-1.4048	l-ascorbate oxidase	down
FGRRES_07494	-1.40444	wd repeat-containing protein jip5	down
FGRRES_02978	-1.40428	mfs sp sugar:h+ symporter	down
FGRRES_17390	-1.40319	insecticidal toxin complex protein	down
FGRRES_02216	-1.40216	lipoxygenase 1	down
FGRRES_16377	-1.40197	fasciclin domain-containing protein	down
FGRRES_06959	-1.40091	aur protein kinase	down
FGRRES_16113	-1.40027	histidine kinase m3edp	down
FGRRES_16579	-1.39983	cytochrome p450 7b1	down
FGRRES_13615_M	-1.39914	hypothetical protein	down
FGRRES_09855	-1.39855	cystathionine gamma-synthase	down
FGRRES_09211	-1.39777	uncharacterized protein ffuj_04204	down
FGRRES_04403	-1.39593	tsr1 protein	down
FGRRES_02521	-1.39571	hypothetical protein	down
FGRRES_07933	-1.394	uncharacterized protein y057_3068	down
FGRRES_01851	-1.39399	hypothetical protein	down
FGRRES_03040	-1.39248	uncharacterized protein lw93_3388	down
FGRRES_03594	-1.39181	translation machinery-associated protein 64	down
FGRRES_15888	-1.39089	hypothetical protein	down
FGRRES_15146	-1.39087	hypothetical protein	down
FGRRES_10785	-1.3908	hypothetical protein	down
FGRRES_12614	-1.3894	c6 finger domain	down
FGRRES_16326_M	-1.38882	hypothetical protein	down
FGRRES_08204	-1.38881	hypothetical protein	down
FGRRES_15749	-1.38749	endo-beta- -glucanase	down
FGRRES_04114	-1.38471	adenosine deaminase	down
FGRRES_03180_M	-1.38109	peroxiredoxin (alkyl hydroperoxide reductase subunit c)	down
FGRRES_10498	-1.38101	hypothetical protein	down
FGRRES_04437	-1.38041	hypothetical protein	down
FGRRES_04018	-1.37988	hypothetical protein	down
FGRRES_09249	-1.37901	uncharacterized protein ffuj_04164	down
FGRRES_02364	-1.37877	short chain dehydrogenase	down
FGRRES_05525	-1.37876	acyl- -dependent ceramide synthase	down
FGRRES_11069	-1.37636	allantoate transport protein	down
FGRRES_15799	-1.37631	hypothetical protein	down
FGRRES_00515	-1.37414	bzip transcription factor	down
FGRRES_03086	-1.37237	benzoate 4-monooxygenase cytochrome p450	down
FGRRES_04659	-1.37197	amino acid aldolase or racemase	down
FGRRES_10959	-1.37193	uncharacterized protein y057_11205	down
FGRRES_11196	-1.37072	epoxide hydrolase 2	down
FGRRES_17429	-1.36495	3-isopropylmalate dehydrogenase	down
FGRRES_12463_M	-1.36384	hypothetical protein	down
FGRRES_04181	-1.36261	elongation factor 3	down
FGRRES_08567_M	-1.36241	upf0041 domain protein	down
FGRRES_16166	-1.36213	brix domain protein	down
FGRRES_13167	-1.36137	hypothetical protein	down
FGRRES_08378	-1.36123	stilbene synthase 2	down
FGRRES_16796	-1.3608	hypothetical protein	down
FGRRES_00409	-1.36005	cytidine deaminase	down
FGRRES_12461	-1.35867	related to beta-galactosidase	down
FGRRES_06615	-1.35768	f-box wd-repeat protein	down
FGRRES_10235	-1.35628	hypothetical protein	down
FGRRES_03956	-1.35569	mfs transporter	down
FGRRES_08772_M	-1.35542	hypothetical protein	down
FGRRES_06130	-1.35419	hypothetical protein	down
FGRRES_03582	-1.35333	acylamide-delta3 -desaturase	down
FGRRES_03512	-1.35323	rco3 glucose transporter	down
FGRRES_00866	-1.35296	nuclear elongation and deformation protein 1	down
FGRRES_02906	-1.35268	hypothetical protein	down
FGRRES_09580	-1.35201	isocitrate dehydrogenase	down
FGRRES_02287	-1.35089	acyl- oxidase	down
FGRRES_02828	-1.35024	hypothetical protein	down
FGRRES_05260	-1.34992	uncharacterized protein ffuj_04884	down
FGRRES_08980	-1.34892	alcohol dehydrogenase (nadp+)	down
FGRRES_05852	-1.34673	hypothetical protein	down
FGRRES_00961	-1.34434	atp dependent rna helicase	down
FGRRES_10190	-1.34429	related to methyltransferase	down
FGRRES_12800	-1.34369	hypothetical protein	down
FGRRES_08343	-1.34271	h+-transporting atpase	down
FGRRES_13033_M	-1.34253	nop14-nuclear and nucleolar protein with possible role in ribosome biogenesis	down
FGRRES_12458_9_M	-1.34123	uncharacterized protein ffuj_10793	down
FGRRES_06353	-1.34102	eukaryotic translation initiation factor subunit	down
FGRRES_11270	-1.33965	sterigmatocystin biosynthesis monooxygenase stcw	down
FGRRES_20197	-1.33872	hypothetical protein	down
FGRRES_00207	-1.33702	hypothetical protein	down
FGRRES_07015	-1.33663	hypothetical protein	down
FGRRES_07665	-1.33637	siderophore iron transporter mirb	down
FGRRES_07802	-1.3355	fusarin c cluster-transporter	down
FGRRES_06701	-1.33502	hypothetical protein FGSG_06701 [Fusarium graminearum PH-1]	down
FGRRES_06679_M	-1.33418	myosin regulatory light chain 1	down
FGRRES_09849	-1.33293	solute carrier family member 46	down
FGRRES_12999	-1.33207	hypothetical protein	down
FGRRES_15914_M	-1.33112	chitin synthase	down
FGRRES_01643	-1.33086	chorismate synthase	down
FGRRES_09980	-1.33051	glycoside hydrolase family 72	down
FGRRES_09037_M	-1.32871	upf0271 protein	down
FGRRES_12799	-1.32757	hypothetical protein	down
FGRRES_12693	-1.32531	altered inheritance of mitochondria protein 32	down
FGRRES_09613_M	-1.32494	starch phosphorylase	down
FGRRES_15353	-1.32294	hypothetical protein	down
FGRRES_04881_M	-1.32159	hypothetical protein	down
FGRRES_02387	-1.32085	hypothetical protein	down
FGRRES_02933	-1.32042	hypothetical protein	down
FGRRES_17505	-1.31996	threonine aspartase 1	down
FGRRES_00463	-1.31913	hypothetical protein	down
FGRRES_09984	-1.31908	imidazole glycerol phosphate synthase hishf	down
FGRRES_09764	-1.31871	phosphomevalonate kinase	down
FGRRES_08048	-1.31744	hypothetical protein	down
FGRRES_02433	-1.31699	putidaredoxin reductase	down
FGRRES_03217	-1.31633	tannase and feruloyl esterase	down
FGRRES_00140	-1.31621	ankyrin repeat domain-containing protein 50	down
FGRRES_17100	-1.31564	hypothetical protein	down
FGRRES_02336	-1.31478	uncharacterized protein ffuj_14713	down
FGRRES_17063	-1.31453	neutral proteinase	down
FGRRES_11081	-1.3135	zeaxanthin chloroplastic	down
FGRRES_09710	-1.31329	dihydropteroate synthase	down
FGRRES_15034	-1.31193	hypothetical protein	down
FGRRES_01134	-1.30919	protein arginine n-methyltransferase 1	down
FGRRES_08690	-1.30773	zsp1 zinc sensitive phenotype 1	down
FGRRES_06469	-1.3074	hypothetical protein	down
FGRRES_08050_M	-1.30516	hypothetical protein	down
FGRRES_16829	-1.30264	tyrosine serine protein phosphatase	down
FGRRES_08463	-1.30246	sulfite reductase flavoprotein alpha-component	down
FGRRES_12063	-1.29957	polyketide synthase	down
FGRRES_03944	-1.29671	serum paraoxonase arylesterase 2	down
FGRRES_09423_M	-1.29321	protein lac1	down
FGRRES_05723	-1.29264	metal tolerance protein 5	down
FGRRES_16310	-1.28886	hypothetical protein	down
FGRRES_05076	-1.28668	abc transporter protein (atp-binding-cassette protein)	down
FGRRES_02290	-1.28598	hypothetical protein	down
FGRRES_09688_M	-1.28564	glutathione s-transferase	down
FGRRES_02418	-1.2853	short chain dehydrogenase reductase family	down
FGRRES_16077	-1.28295	hypothetical protein	down
FGRRES_12434	-1.2824	hypothetical protein	down
FGRRES_03672	-1.2819	hydrolase or acyltransferase of alpha beta superfamily protein	down
FGRRES_03262	-1.28037	nadph2 dehydrogenase chain oye2	down
FGRRES_06666	-1.28034	hypothetical protein	down
FGRRES_02586	-1.28006	uncharacterized protein ffuj_07824	down
FGRRES_06113	-1.27931	rrp15 essential protein involved in pre-rrna processing	down
FGRRES_16016	-1.27735	maltose permease	down
FGRRES_08709	-1.27574	atypical abc1 abc1-b protein kinase	down
FGRRES_17287_M	-1.2755	prp24-pre-mrna splicing factor	down
FGRRES_03569	-1.27549	sialidase-1	down
FGRRES_10840	-1.27547	ribose-phosphate pyrophosphokinase	down
FGRRES_08944	-1.27518	glucosamine-phosphate n-acetyltransferase	down
FGRRES_13870	-1.27253	hypothetical protein	down
FGRRES_06786	-1.27245	dtdp-4-dehydrorhamnose reductase	down
FGRRES_01135	-1.27059	ribosome biogenesis protein n	down
FGRRES_15745	-1.26666	hypothetical protein	down
FGRRES_16350	-1.26514	set domain-containing protein	down
FGRRES_05284	-1.26428	3-hydroxyisobutyrate dehydrogenase	down
FGRRES_04985	-1.26409	hypothetical protein	down
FGRRES_05890	-1.26322	pdr16 protein	down
FGRRES_15884	-1.26157	serine threonine protein kinase	down
FGRRES_00018	-1.26152	alkanal monooxygenase	down
FGRRES_12506	-1.26053	hypothetical protein	down
FGRRES_05190	-1.25952	hypothetical protein	down
FGRRES_02267	-1.25918	3-hydroxybutyrate dehydrogenase	down
FGRRES_15839	-1.25581	helicase of the snf2 rad54 family	down
FGRRES_08498	-1.25386	aspartate-semialdehyde dehydrogenase	down
FGRRES_01433	-1.25278	glutamate synthase	down
FGRRES_07495	-1.25238	ncs2 family nucleobase:cation symporter-2	down
FGRRES_09642	-1.25059	ring-like zinc finger protein zin	down
FGRRES_16204	-1.24779	demethylmenaquinone methyltransferase	down
FGRRES_11048	-1.24568	arabinogalactan endo- -beta-galactosidase	down
FGRRES_05578	-1.24512	mitochondrial import inner membrane translocase subunit tim23	down
FGRRES_03075	-1.24307	pyrroline-5-carboxylate reductase	down
FGRRES_03653	-1.24274	hypothetical protein	down
FGRRES_00831	-1.24072	mechanosensitive ion channel	down
FGRRES_10933	-1.24045	hexaprenyl pyrophosphate mitochondrial	down
FGRRES_00194	-1.24036	related to acetylhydrolase	down
FGRRES_05580	-1.23994	npy1-nadh pyrophosphatase i of the nudix family of has a peroxisomal targetin	down
FGRRES_03676	-1.2396	hypothetical protein	down
FGRRES_02259	-1.23859	5 -p- -4-tetraphosphate phosphorylase 2	down
FGRRES_01772_M	-1.2382	hypothetical protein	down
FGRRES_00732	-1.2381	trna cytidine acetyltransferase	down
FGRRES_10229	-1.2378	fad dependent oxidoreductase	down
FGRRES_01217	-1.23628	carbamoyl-phosphate synthase arginine-specific large chain	down
FGRRES_02511	-1.2346	nucleolar protein nop4	down
FGRRES_04427	-1.23456	hypothetical protein	down
FGRRES_01468	-1.23143	hypothetical protein	down
FGRRES_02093	-1.2299	pth1 family peptidyl-trna hydrolase	down
FGRRES_00603	-1.228	hypothetical protein	down
FGRRES_13017	-1.22631	hypothetical protein	down
FGRRES_10602	-1.22513	hypothetical protein	down
FGRRES_16592	-1.2217	cobyrinic acid -diamide synthase	down
FGRRES_05654	-1.2217	uncharacterized protein lw93_5372	down
FGRRES_16848	-1.22069	hypothetical protein	down
FGRRES_13509	-1.22053	serine threonine protein kinase	down
FGRRES_13012	-1.21765	uncharacterized protein ffuj_02982	down
FGRRES_09408	-1.21501	nek protein kinase	down
FGRRES_02015	-1.21157	chlorogenic acid esterase precursor	down
FGRRES_12133_M	-1.20956	e3 ubiquitin-protein ligase rnf13-like	down
FGRRES_09035	-1.20876	adenosylmethionine decarboxylase	down
FGRRES_16151	-1.20785	hypothetical protein	down
FGRRES_07929	-1.20743	uncharacterized protein ffuj_13705	down
FGRRES_05529	-1.20219	hypothetical protein	down
FGRRES_01484	-1.20214	sugar transporter stl1	down
FGRRES_02733	-1.20186	hypothetical protein	down
[truncated: 1,674 more rows]
